# Supplementary material for: Cerumen microbial community shifts between healthy and otitis affected dogs
Source: PLoS One. 2020 Nov 25;15(11):e0241447. doi: 10.1371/journal.pone.0241447 (PMC7688138; doi:10.1371/journal.pone.0241447)
Supplement: S2 Table — Identification code, abundance and number of negative controls in which each feature has been found. (XLSX) [file pone.0241447.s007.xlsx]

## Sheet: Foglio 1
S2 Table. Features found in negative controls
Features ID	Frequency	# of Samples Observed In
ea69db801c274e441215c05b23c2438e	3.547	2
87b2fa14b117cb8e437b3085949163f4	2.185	2
3b7a06107c516c3bc8b2e6fcf3906d43	1.405	1
9df843984a208e18086c6100b122f089	1.261	1
a3b67b2a86355b29149f94dc1cc38c8e	1.166	1
51be8a7e50cc09a9bb07224f469e7fb5	1.161	1
b26b035047309689f015c08ed4a79292	973	1
3cff79b4b3a1853f5117e7297254d9ce	953	1
02b2a90366d00448da904e1ad512ff1e	889	1
5c9a78e8fc3983771d050663df9b4d98	831	1
d50c14e441bc5290d14d8c9efd7964f0	769	1
07d6f6dc95779d19b6cb7db82bfc3440	741	1
511e29f89cde54e81596e787b5f3ba74	728	1
6e11f469d82ff70ef2d8cbb704b8e0e2	718	1
b84296b47061b772e0b47c10dd181a85	627	1
51866b8cdb1b636d90a1c55275727234	624	2
d51aa1824bcc04854b115f501543cd22	622	1
77845957e62fc3603b09ca962d126e8a	588	1
fd7a62c0ac027bc46b65247fc5b2698f	584	2
86134477a113b7a10b1473b50100bead	581	1
e792cdaa164d764bdc68d4a808cc49ad	575	1
ebb22250fcbe785076acf4ebf4cb752b	565	1
9adc685cfec73de035286de272ececee	553	1
fb64f44f8af283992ac6efd7cb562e8a	508	2
248f3765c874bba8775921ae190c41bd	505	1
a75fc14ff93a36d539c4d86fcfee7f40	502	1
3a4ae326afa924b639e75a4d11d255f0	499	1
f4b68a7a6e62ca0062464e298b47f535	493	1
da3f06b6389858492ead1c89dd43156c	485	2
326c879eec02d62cde025c8d84f9df15	483	2
f613de8689cc1c1fe0903d6f3c8d335d	477	1
73ff5804a4bccf68223fdf27ba017991	471	1
cbc9d96387cd7cd1d0f242ea2b904611	463	1
122887f25d5ef488ec94a55f1e8e86dc	457	1
76562e1d7edd19e1d5118c7d8c1c73f4	457	1
4be7444140fbcbef0310f0029634a5b8	456	2
ebf51a8750ac59150e5f97c8a8fad4f6	433	1
389123a752ef869bf7a321f1fe4458c8	426	1
818c7d760a3fc76a933a826a49760aba	421	1
f607e62ab47c50e2b792307661871868	414	1
924954d3ff342d169a3bddcf92b1769d	406	1
59dc0de6609a936221431ec4c07e0ece	400	1
e49b70adcbf8d87e5f00776818225203	381	1
7c967a5d6f82bc5af64be53763c52f96	381	1
985ec90dde18a30d7b9dc9019c68863b	378	2
0134b447a4bd6a05f0842d0a9c0c1f26	375	2
5f848f4f2e0859d259ddfebe60ac4743	373	1
b6a707acd861c9c4a08004a90a23dbb5	372	1
da4d0ddc54d88c2c97c8cf5e2d215096	368	2
be554c2b7c2668ba542238ad2c832fdd	366	1
3f1e02ff256faf5928e6e4fa144bc50a	364	1
3b490a5a8df497fc2c9301f23126d203	361	1
4cfdaf30103e4b74b40cfd6238712a97	360	1
999794079050d3f07d23378f6532340e	356	1
cf64d4b5c3d050c546fee05c3bf40363	352	1
b77c4549b21d1a4a7527667e4ea17546	350	1
7dcb5e7ab0721a02f69dfad5eec27918	350	1
bd707b554bbef0f09916f55f1e9a8667	348	1
7e495c28d6b710cbee37c365653631e7	347	1
756b8c891989b7b185e52958c01e89b1	345	1
53455cd3f3eb608036a29106fe4d5974	337	1
70066b72fa187116cc5cb6d659deff8f	336	1
955637a81291635ad0201efb48ad7c3a	329	1
10164919d34abb8be757b946b30bc615	329	1
eeb6011588d8b3d5e642497e33ba3dcb	329	1
86dec4e4946a9e38eb90dc6c41898e58	327	1
e16c3206b7a2dfb6d3a5682a44497152	322	1
084e6abdae275f22a1c87dc08e3e49f3	321	1
ea1509f21d8dddfd15ca2dedaebecbca	312	1
279d468f233df4b3d2b8321887a9a60c	306	1
1eac0c17c59208a47a71606a60055fa5	303	1
52aae9b8192e8acaa9e4e65fccc2f425	302	1
be854a45b84e911dd19bde781137eb8b	299	1
651574181e7a5ffa9616a45928025e2c	298	1
bea0158b7396b1f5f6a31da8835fd90a	295	1
41634906eef00e9854b66f743926229e	291	1
8a60e698daeb254623af4acc1a8d003d	290	1
960a4d6b622998e34e12484666a678ac	283	2
4f3644dab180c0134f4e2f3e40ef9cd7	281	1
ea4ac30d5debf480dd4e03453ca9f9d3	275	1
011cebd22c6a90cf2e33d03b8af735c3	274	1
35610c13790b87a641249821cb5a0e0d	270	1
db1ecd19335d111b7e53807705ffe4d2	269	1
46122c180de69cad8a51f643dbb33a49	268	1
f7ba005c3c0182a264c6767000998fbd	267	1
22848165c8ef9e97b52a64dc2c640930	266	1
cdfabf1b5b8e6d0737af0818882d7002	262	1
3c3e61f994b12bd30f3745f4a4330af2	260	1
61bf4be5d97526dda47a2caf9a0282f6	259	1
19dfd5b3d5084ed4804c307e79badbcb	258	1
8959c082c3b9087aec2f12a41b0b99f0	258	1
eca5a15d6e54faf2050bd1bac7ddbbcb	256	1
17e51cc41a06b82410a6ed53c937ea63	254	1
70d253dcccc7b6b8b1014f734d47d6f4	252	1
590f48f8c2a623fa84bc0e1fff2fe779	251	1
2ed63a144519b2f2db8b2820c695c3c0	249	1
3a53633601c71be065a896c1d737f0cb	249	1
78ce175ae56273e0303b067388745b12	248	1
283e7f8622fb6fa3173c02623dd431bd	248	1
08cda49537647ae9b1b44db6b7b53fe2	241	1
c2901f21cbfd65c15879cad7def3f000	239	1
b9f7abeb9f0b887962a72bd33034111c	239	1
1b34eb99c12515a9d9a8ed60f2669c63	238	1
c6fe2049c09f3c886a8cdda7c73b75b9	238	1
5cb2f080b47fa9b410611d0636b7809b	236	2
762f500cfdbdc5e920f2a766943cca23	235	1
c5311b3e3abdd7f2f2b697806d591dbb	235	1
c53df9f904c973a61841cb55307d9231	234	2
8f01efceb0cba64c8b1b51f52e45f241	233	1
9f8f3849f1a61736bd1d03e65315ecd5	233	1
03af6f0434afd9603a7bf35e78e1e84c	233	1
7deb4dca80c1a668542edbf67e1072e0	233	1
d8e6c8d88972506868b4ae816faef2ac	231	1
27b04cc093fa8fcccd8d5b3ed9753683	228	1
38df0e9952848c3f748ca5ef60a4c55c	228	1
7c13c488e6332002ee21073f1a2410d3	227	1
6941542951f28fc564c28b0a6874d4c6	224	1
dd2c6f2f427323e3e9eb26790539907d	221	1
d8c1485c110812bd466377bfa7c6da02	221	1
5409e559c8b54e59a1ff1bbb965ff6bc	219	1
d047d75e1f37c9b46692dca987c09a7d	218	1
448d18b5a77167d2bad77c5ec65589c7	218	1
110878a27a633667a1af0fc887867f9e	217	1
79d839e4bb532285c2622b3c8cc9cd89	215	1
8542fc5a1a4ae69e73871d3abc564a04	214	1
b358e4072d235dc9c36eb2d5879d0305	211	1
de35aaec53e4aae962abd4e5ec93a9db	210	1
aadcc5966d0d15f43dc12f3150e8cd33	209	1
254b73eea1990a408d79c041840ee6d4	207	1
2feb3f91f344748d0208a6b1488458d1	205	1
a923a2a1a345e8fd9936abb5448d6c86	205	1
5ec4c25b44aa2153f3d1bca51253c5f3	204	1
f8c64fd09fac3d99afa2c66c01e6766a	201	1
6ec52f4758bef30ef31184214da9067e	200	1
4033840808d75e5945ff0861a7acebc5	200	1
2d23a5a55afc788846e7cc1c65777082	198	1
dd6637fb7be9424dd7f9158bb1fecc2f	197	1
4fd9e16729fcab7d0fbca43fe83e2208	197	1
996255b43bd360a446ea5c636ec5236c	196	1
8c2708db1247859d7ad932e02512e900	196	2
2bfa7f277ac16375d4d12c55e6d722e9	196	1
88439bc39b6bd8e6eaac236346395230	195	1
942322ce11a03dac3e1506f4e0853a72	194	1
b053ba5e89090ba0ddf74897bd4138cc	193	1
b52d3af335f58faea5687b34a73f18c0	193	1
f0cac57657ad329f6900b649f5913253	192	1
96f009b149879aae0d1b2bcc7c061b73	192	1
9d193e1b107ba31ab7774eab0480fb7f	191	1
396f9b05fffed748ddae483d1041653d	190	1
e004230e481e8bc7a3048747fc690de7	189	2
187f33e044f13e26d4dfde37fde046ad	189	1
d1255cb9af0418bb33aa7ffa16e4de27	188	1
89bcdb06a0b680da9162360fa8280382	187	1
879e9d1a80da3d7cad49ce0b589f67e9	187	1
ae16ffa0ab3c8a2148007b843d0b2594	186	1
0c30d41a46587458159e1d838d53069a	186	1
e90d4cecd69f43030a75b98210567b15	185	1
f042d834bfd41f7126ca93852376a054	184	1
3ec7f282851df11bd55cacd833c1e9af	184	2
13861ec87f36e5936af17439a8303c09	183	2
0ab62c8a99a80d25460ed3f04641f64f	183	1
b1d35e3adbe847cad7d701a04303c5f6	182	1
abed23fbf99f107c67896371f75f61cf	181	1
dd9ed7d8dd4c5c566f0cf4a569c9ea05	180	1
d1c33b0a4b0b3ec916fb4e1924bf40e3	180	1
6a8c2f61255215715575f292019f4838	179	1
d370734bc742964d37037865d80c90ce	179	1
bffa99e6cebf6f1934222836f6ca56a7	179	1
d0b635b35e6cf0153a58e71cf69c8691	179	1
48307321dada4eecd944eafddb6996b6	178	1
5f74c5b4ae0b02c1e4fa1704b5c38f54	178	2
987f62c236c758090994ece213cf3779	177	1
dc59879a19fe5bf46b69f0b0e82c2336	176	1
721319956f2a691d56e77d97eb266845	176	1
d4687386292999dc466e6950785df034	176	1
844d43a23b4e84505e2d045d422c833b	174	1
4b076f02c75dd201256895b5e5ad6389	174	1
ac40c4458a031fbd06dd72215b24ec7f	174	1
68f8b9bc10b931255b4a41ae637394f2	173	1
d079154d0e172b7e5792e797b0cb3562	172	1
56f401f49cc889b3d292afc832581622	170	1
325343a3a8bbabcb0e4e1fcb4a3d934c	170	1
36f7b4b5e08ef4a190a0046d579b068b	168	1
d0d237da0f76515413d2bb05bc38e2f3	168	1
3001dec69429477b99cbf2e20f316891	167	1
75951070e56f769a514d8862f4ff0626	167	1
892b76e37b2cfa72d667f572c9f56474	166	1
63b4b281657d3735ab5c762b8e24c7f0	166	1
81263a64bf3650d1c477000eb03b38e3	165	1
116b3ae1ab735d9c9eabc874333773cb	165	1
3c47f1868514b7509e15f1acbbf490d2	165	1
7024c1ab801a372f17e04cd087560c7c	165	1
27438b5817b8ac7da70840d8219c865b	165	1
00540c0ae33775cd3e5c1b97329dc1c6	161	1
fd9dcbc582607b48fc3bc525e00bfc1f	161	1
f5fef6fd2b7775a5cd09bc19562a94db	161	1
4acee1dafc253746cf96159ee5b367ec	161	1
8183f4a2b20668900605471a0b43d50b	160	1
eb0aee7b9712046a7e3f657787a65b60	159	2
1220a2b673f57001a786e4df1dc558c9	159	1
ddc4e36d1fd77caf6de129a29b85d8f9	159	1
35b23b9b0d8f86cc7ea6a6904f398218	158	1
f4ba1553b533ce05bfcd61b67641df88	157	1
4caa7a82a92e49f8c985e32fe05325cb	157	1
43ed9562acfb01dbc530ef082b6e31a4	157	1
2d5e2f0aadb6d59dfd1628ca3f3a8289	157	1
66802a976f508cbeaa9777d2b00ceed1	157	1
29f4972eecdb7395a815f674b594753f	156	1
403105a4b96ff75dd3c5c4b74598ce27	156	1
2460253ca67a14049445f85ce0e9cc46	152	1
b63338f9fea913b39e8e798ac5945dc3	152	1
3a1b4a9a705485aa6432ce167d07e623	152	1
9092b3ae4a6805855af7313b836af398	152	1
ec806613135de7fd51264e09408806fa	151	1
50e6bed521935084110745b6b56b0d32	150	2
5a8a10ce50ee3243b9b5a8cfa899c817	149	2
8eab5c6d68c0badd4e90107c189a562d	149	1
0e3167aaa5f282f3edd2167f9ce9d938	149	1
83fca961db391cb6939ce5b8cb672bb9	149	1
ccd59c3bf9313b5195e4bf3200d8a50d	148	1
1c5999d3483ed830b5a0c1e11df078aa	148	1
6a0157c1eabdb61a8a4a75bbc60cc878	148	1
8163e586f05b5778dbca13ce525de503	143	2
fbf8544c8928ce0be5680bcce74bab7a	143	1
9f675efa35aaa9e774ae695ee0583e42	142	1
379954f86de40ffdf34cbc93c5477f0a	141	1
1c5050bfc0b73a0099751e1d20ef42c0	141	1
4033a671f94543079174b08b6069089a	141	1
aeef7d5a4c7172c21df75fae60328596	141	1
7fa505984897b0fca52d7111f4466b3d	140	1
458be55a7b625e942f881b8b95778c85	140	1
f25d58721617de45413d943620feb2e6	139	1
e3deb0f06597c9438172c4304871fc69	137	1
5d2783f7f47ef57ff232334791474a37	136	1
579be95ee590f6732bec4d9772614bdc	135	1
73aed79fe07d57513eb1e855ba5e2b41	135	1
4494001f63589bcb3adc1ad37c4a3340	134	1
9c191a6c994723d2a2f19b9ae849c834	133	1
b99a4a325fa420cdec3e39471d5a33c1	133	1
4ba488795459730efcbca2b46712e094	133	1
6eb50a14e92c2c27b6a08c76a932e2bd	133	1
786cf41b0acc41bfbae63b7d9eb47c16	133	1
0ea488a8233cd654afec9ab55cb0aa07	133	1
2e642224f132275a4c2e08f15874abde	132	2
d8c779c1addcd285207d73b94ae10701	132	1
6a5d6489a39e7673a81b98f9a22a399d	132	1
7cc7b9fe927bda1ea1ad1bef93f56cad	132	1
8df26e82a09fe791b0e73ecb957358b3	129	1
c4e4fcf4e061bb0149101b9ef066db71	129	1
9825ee91906c32062950c665f1aa76ec	128	1
74c5d48011de35a167d50a9be3f57ea8	128	1
ff04fb0e51fcb9f8f184fda5a8b87435	128	1
1ab0d18728cd6caef3c42d56e04a8d56	127	2
2f570e30b2872fca7c86daa34f12055f	126	1
79b261a2bf7a11c901973d25f3984661	126	1
a146e9a7a578abe1955bcd3ccbb2d83c	125	1
a69f265a277519d7168ce328cffb2ac6	125	1
612a6e57b2dd2637770cf199a0aa2b75	124	1
2fc0a0204d9d4828731848f73a739659	124	2
e8b9c1c115b28b5861ea9b3425dbfa75	123	1
19fb88cda1c539647992555b7a1a373f	122	1
b7b3ec1e1ec4392a84500493035b0612	122	1
3441e479c7fa020fb436c0b3872e384c	121	1
a4e2b81b845a12dab3c57b5e9ed8f109	120	1
710a8d91510c50caf91202725b0cac2d	120	1
92860eee381ab0c5a86063ad88b709eb	120	1
0416c05bba28b582f1055faeed1cf031	120	1
7bcf88c42d7df3b4ab621c38a65df763	120	1
eea4e4ae654b156e747afcf874261bde	119	1
d7cafa8569cc2ab07c3eb4a071b9b2a4	117	1
bf507a2f33626e22c1eec9fbcf227121	116	1
7714d67e0cf416c4daceb95567e8f014	116	1
6b610269767f2ab87651dd3b3734ba88	115	1
73b73abaa603af4685e2d78ae02ef669	115	1
4ba1aa8128c5521b1e7b1f3dc5e95fed	115	1
8f1559a1381c76995f675c90389e6f53	114	1
2ddb7141f7222797a268556adc110d29	113	1
c28c9400a712cb53ce822301a875e276	113	1
205316d50baf637e5bbd9bfe7050f321	113	1
7b8f21b3067cc502d01aa1a614d7c3da	112	1
01232501d0c3879a73d7eb638046bdf0	112	1
3e620ae3c4cf0d8f9403001b727b08b0	111	1
fe44d07bfe88ff03a17b66c8ef51cf43	111	1
3993593a9f5169daaa549f085ffe0904	111	1
cbfa835364b2c1a9ad4dc9319fe94fda	110	2
7fce2abf3c475e8a39728c2bb5b3b2e9	110	1
c4eb2771411615801efbb942c61be3d7	110	2
a3d1c2cd4e40aad95b524a71ea3f571b	109	1
45c31d39fb96137caf46f0c49bee9dda	109	1
57067d3d36299c7bc8a1b65760e4adaf	108	1
27bd2f98850f1206eb2680151694ef4e	108	1
16a9eb0892361c3f15e24087d2e5c7b1	108	1
d5e96dad543b6ba55de875a6df4256e6	108	1
fc090cd4660ab15b361fc42f454b2b30	107	1
7b64ed74807e4074ad58e0ce16377f55	107	1
d13278a2990eefa125a17b25ef3a6a88	106	1
a7d4e026a9622ad13bfdf1eed7e05bfa	106	1
c574be0e967922403375a3f658027551	106	2
3ef3e22c2ddf63f55ac423218a5173e9	105	2
f9531ccf6caaef098fb097b829011eab	105	1
3d50a6603cb5361e8e9d1c2eb1d3aea7	105	1
4bef20c640ef2cd2f98af8073c665821	105	1
bf4096aad588bce88495c8d10df258ff	105	1
c5539b2bce0b0d9e0b45b8c0ad253c80	103	1
83c511ddf5dc03100baa12ca18ab6c89	103	1
dabfde75b11bdb3f9ce2687e85596ba0	103	1
c94713603b6e50ca7cf73f114872d144	102	1
b8f803f183f765879f7526f6f8baea50	101	1
5351f13f587936544053f67d6b17cf4c	101	1
0daf80d9010112170bccd56acbd5de5a	100	1
7d7af685f7c76a6855f50a5ffbbac14f	100	1
4168ad9c700e4b336c654db5273900b5	100	1
f3f250401c182e9d0ccbc83ff98e9027	100	1
4b52938d06ce97d71251b89decc58e69	100	1
a03c33de38067f482e27b524ed522f3f	100	1
3288af0e93abf256e315fa5cdbb45041	99	1
4501a7f6c750b3281560db3382f34722	98	1
d6cc82f9550fbc47235613f0e3fc7acd	98	1
b783b27b279142f6d471a1ed12d199a6	98	1
77bc0bcc6e213f3d141740f3d2717d3e	97	1
de3fdb30168eef8af504c6e7bbf15b4d	97	1
e82d28465a286059f688d47512b9663a	97	1
8eef532f337380a63758f990e0f1df9c	96	1
ba7911f1e4dc5a0553ae96a1e4b7eac4	96	1
b8f19d416fb70623398fc69cfef4cf00	96	1
e5ee2fbee1368a473be9df6dae9b8139	96	1
322c53aeaf47f328b0214c1445e59532	96	1
f9e6df21599f5b963fc44390d5d00a45	95	1
d80ef50c8afc93458f7c6f61be91a41e	95	1
4ed01e6b4646e517f1b2cb38bb6ef868	95	1
07eb34704e402b8e2fb476279cc3c247	94	1
041985184e2b1445dd1f58d8571a472c	94	1
ac7aceccd29d8cc367fb6fcafe7ed3f9	94	1
4518a20161468c09974396dcc0c8f7b8	94	1
6aae2ee76a16bbcc38c3048eac669693	94	1
f9b36d6969adb2b349e5bc495f100b25	93	1
3f1861620d7ceb29b3d809fb56338942	93	1
513eae8ee175aa11b8269470b8930fd7	93	1
2806112e510ed79d14f0a4284749bb89	92	1
53e6a1edf6809855b5e3f3cf63f76c31	92	1
ff79b4ff7f2007ae8468e2216af9b937	92	1
af70931e3925db1e5abc328170f4637e	92	1
a403fcded2acd60671ab9fc1187e6d1d	92	1
369c8022e2b55835acf5b0d38e728063	91	1
ac142b38a314fbd2d9dcf361330fc31b	91	1
db9c3586a90fcd8b2d10414664ffc7d5	91	1
5e9711d5d62891df6e898ab3a744687d	91	1
480eebd53d82d1aff1bc18c3c8a1ac64	91	1
d9ff9ad10b554a5dbea67e4415dc30e0	91	1
86dee179d15bf3474efb8f0e976b24c8	90	1
4316d3b1c63e8d0bf0e540017db4cf2a	90	1
37bbdc894356724a601285a6fad0c634	90	1
576c645678651409938e0a45baa60c32	90	1
fbb4336946398a256b1311174a381aac	89	1
c1bcff1bb3adf6ed06b54ffec60e78c0	88	1
4ad25e3c2c389810f094780763aead23	88	1
3f4535e3f81bff68e2cda383735cb8bd	88	2
a52b165a8cf6577903fdd0999d7255c8	87	1
f7f8316d38d355835f06ada05586c82e	87	1
fb22ea421588a841372dbf18bd3e46c2	87	1
2b31119ad54abddbbf4c0e2c46cf266f	86	1
b6c08ae02fceb097ad5d47b24eefd734	86	1
419dfd8874ba1c09984bbc30fb0a4096	86	1
16f06c166ce6d8e5043eebd2b7b080a4	85	1
337e50816288bce7b14ae4ed3b2b115e	85	1
8c6dc4640a67667716ec265168fa56be	85	1
8ab8d5bfaef234ec4b16435b272e2617	85	1
d282fd5a37d9544d129307d2476463c7	85	1
6be7d6406a60e52446652e3d3063a30e	85	1
4c76bacb7127e60aa01a2efd5037836c	85	1
5fba53fb716139fdb7cff582fe190fb7	85	1
776f10e085b9a21f65faa209ac18d4d1	84	1
9445c1f21ce4bf7e77b92e66af655ee0	84	1
e0948a69c617207114628803f988d953	83	1
f866af8e6c90167b320526d1f7105593	83	1
3cbb6ec4bb3db7a67ce931a90652d09f	83	1
ff3a4af06dd1aa67a70bff738fb944b7	82	1
b23dab229d56070e0f2da2968331bde1	82	1
f35df4ac183fa3bfc7eaff9dc1d0d1d1	82	1
c6b0ad0a70ddae59c20616dae7187e13	82	1
22bc90ca35a130860923f0f70912835e	81	1
56e35809fcd65d4cfd6cdcb003d88a24	81	1
4cd804dd9fbe956222928541373c23f8	81	1
4b763a55ea2f993907dd013f909cf36c	81	1
ab84c8aea61093fce8ebf10b2cfee0ce	81	1
864bf6ad405138b081df00cdfad699ac	81	1
2cbc5b246a9fbdf53e13293df0a1a8c1	80	1
54e64fb6ee851b2c84375f2c6da276c9	80	1
ef4cb24a89f26fa705cda0986656c386	80	1
db152d1b17d826bf60ceeb70ad3187c1	80	1
559f262337619b1871068194f29ec397	80	1
c797bda43cbe6951af2e3dd0177c0ef7	80	1
745d8da10082325697a58b76b888f3a4	79	1
6c1f9ac6a1aaa043a92f8efa52f36b82	79	1
43ba0e0618a7b26141588dca2a9fee9e	78	1
fae80badbf4465d1dd44f2db5132f361	78	1
7e8cd6abac7be72d5fd81d59ce1d2d6e	77	1
a0ee7875ad656c836efd5c0160655f5f	77	1
526c6eec02a73947982e4edda936f082	77	1
0bf811de34d3227f4e6cd3405074419a	77	1
1fbda5a3873f0736b7fbdbe2ca53e5a4	76	1
36c4d3291cd5c2b993f1c34bea1c65c0	76	1
3bfc65178f68e466e62a35deceb7b99c	76	1
17453496270d45ab5066797b8bba10b4	76	1
c73413b3508fe9cce103f220e735c601	76	1
95cc2dea486bd251f42b396bea3e4cb5	75	1
4ca803039658c1deedee89b1bbdcaa3b	75	1
072d3f645a9937a45c807858c5553b68	75	1
8e465c34b6103ab709c4442232b2804d	75	1
e0ebfdfb6c60aa3bfd29769b3076bced	75	1
88a5ae30693c0f4778e4e53885333ba8	75	1
3cc301a3bbbfe56bfed2261d66dbe6e1	75	1
4207956aee42623e83fe2dfd9ca579ef	74	1
84d8d4926d8122887185a53098a32baf	74	1
b41c7018971cd67d9d8ed8e6013b0f33	74	1
ac21603de8486a5f0b657caa405a8b14	74	1
e42b0580ab6056e02b022962f3d75763	74	1
87fc75eb051682402021c94d073025d9	74	1
8a39cb8380194fbae82d5de1db3fdbc8	74	1
e4fa7fde37eae9734b02c50a1ccf1d91	73	1
372a7d199bb244565e6da15a52ad8a6a	73	1
db9fbba2d9e10ab7dcc28da30b609bac	73	1
d88ef2e9c9f74303467ddef5fe5aafe9	73	1
1654d7f467bd5acd3545683b3da5a1f5	73	1
143e69db1467c9a0d229c38d66a31aaf	72	1
844c530e35c710cd252adf91d577a6fb	72	1
d2ef5373f3ac0d402308c0c1ba96a023	72	1
4eeae2b3e618580e0c5c90dc01797fa6	72	1
5ced219fef5c96e79eff4a61e3c25f40	72	1
d89fc4841ff2f441238ba8fbf96c4a3a	72	1
0ffc8dc76ff115ec6c8cbcffc2d280e1	72	1
c50f1e57ff65a688e749690e47143531	72	2
bd45678e8b7d8a0e2e040d3009d16b0d	72	1
8a9ae954e61d315f68c6ad783977e1b4	71	1
72acb38a8ccfcfc07c2ae0277b90c4a5	71	1
5cd6a95f3726f85c4a66c876cee21c05	71	1
8b2ffce8f73f6a9ec0d8a6700633f310	71	1
cebde93e71560e5f62c0a4ffecf7c784	71	1
d33cd4e932308162ae4a914dc3c6f245	70	1
60e6fc94bc9e44bac66b58428ce913e7	70	1
b9abfbf3dcb06e50148b89820bbd780f	70	1
289440b17ec0268b04a272e3098ffd52	69	1
adf24feec2c9228b4b655546e80510cc	69	1
bb2e4922b47b723e932875d12d5964ec	69	1
c9287fc29d3a07e92a504e3b0b8daf11	69	1
89ac61513d4f5f69997be025d6a5a673	69	1
7916784d766491dd6ad1025414d3cc78	69	1
6dd5acfc82be3c06f341597b9648d697	69	1
a3cf32504448d333ececdd6a2be5a23d	68	1
1576ece1d90b498f81efa62119e974d6	68	1
598aa618d3a22857448ef571d81404ce	67	1
54f16675bfdca7ffe12a2a0e6ad151c4	67	1
d7c684e7bb5a149525c253897956a6f1	66	1
051304d39641ec68f4b49ae0759e911a	65	1
57dd5c8714c7f1f0ce8944b4f9ffdddb	65	1
f70176bb887deeb6bf46814be0ed17a3	65	1
080956190a1ac08f7399f96b18b96001	65	1
06fef5f0c10f5561ec3d02565271c759	65	1
6a766b6ed6371aad1f0feaef53b82b7e	65	1
843fcc3f00f7b6643525ae9bc20f1680	65	1
fe89e03c49577f3c254319c0e7a3a031	65	1
a7d40e6a39e6393439f781e93c7127e4	64	1
ab344281cace098faeebd52f45a679d4	64	1
3c499a3f14a37805736fce2f2d08950a	64	1
4d692ef4e23853a93d8b6ea812e634a1	64	1
6a0111df3ad02198bdb87b50f1c30fe6	64	1
92bb14d2b3bf20ed3d021a0a962f0907	63	1
43440af0305bca3ccb871914b067eaa3	63	1
b3d95794a5dbe2638a0a73fefa4b3d13	63	1
dfc487ea81d6a4bec930f94be0f2dc18	63	1
7bb079f6ae41ab7b79b5796e4d5b662c	62	1
b0474435c9c8707cd63f9124e23a2dc2	62	1
82775b49639da7fbf930bb32345cc6c9	62	1
c49617daaa0b802984b53eb236050047	62	1
56b65c47b5c7e38cb655b6b1b811d122	61	1
9de3f72b31e34226d8ec57fa43e6fe27	61	1
8283eacb624589353fde6478a3b9d12e	61	1
88d395dcec531455e3b55a001ea28f80	61	1
51254e9687a7ea5353a65e827b4301c0	61	1
a6cfa20fc0e8c04b4090f2935c103a3f	61	1
18ffe5f09b4a6bba19d17eacbbe27f0a	61	1
468821d4a92251207e08f2c2df73d3b5	61	1
d74135012bb76a602d81e633b1aa10c6	61	1
ea8eabae14f2a30caa8129e6e5b2aef5	61	1
51dcc5dbacfd6fda19f7d1d37501d4e6	61	1
ee45a2f14e501678b4f79c703a11f412	60	1
36de5b9e63b12c7a0d7129e01f5998f2	60	1
ad981314920033bc1038b98a22ad47d1	60	1
5a8ff909b093eda8c67fc67c3f6946f0	60	1
554eb53099434c80de77a23d2650c959	60	1
b71bc7b15eba38d4d8b6d7ae0dfa79af	60	1
d48896e1b36cf6c01b4f10c5b01f6696	60	1
71bbba56976b0d85f21ed5d920eab51e	60	1
b908bdfc279648613dd6025d379b9c0e	59	1
ad2c9413fe50fef5a813cc8409b764f6	59	1
416c39dcabfb48861ca7eee6f02f9ffe	59	1
f4953272676aa24b07d196b36862b962	59	1
59807f7cd9c7304ac8869486d0b5cdf4	59	1
b9a66bd60b865a558fc6f13429ad2557	58	1
b392eba02f606c6b89bb8698fc6b6321	58	1
c126d0016396d82e8fd4a3c1fff6dbeb	58	1
fa689c808cd0388c4556481a84b65ced	58	1
8330f920678628264b3865cc895a3981	58	1
3df061361742b348d4e828239676ebe0	58	1
c00da6795d955f158df8efcbe32b1ae9	58	1
73375e94279dbb5a84e67acdb0c36ccc	57	1
e8fa31849437952f06d4556eb82a3012	57	1
bf7ba8f727a992cda835e6c3cf7330c6	57	1
eefbff0233b736a889e37ab9fcb46545	57	1
b9cda3188321b1fdf894b04f977e3fa5	57	1
fc19af0d251f22b6aea4cdf8629bd9f4	57	1
70d7175dfc0faaba96e77a2e08d2e3ae	56	1
affe4f85235f08f2c1d2928a0f91bb49	56	1
35b9e4ddf63db8e229971700db958eec	56	1
7e22201ab08006e55387ab5b80b58f62	56	1
f00bbbf9254dc05d0560682a2c5e2c1b	56	1
27310ed68f950a0b737fd3e570b4cbc0	56	1
e7992a329e6b3933116e3a25b0a8303e	56	1
ddc9a7289795b7d8af08ffdc8ebde9c4	56	1
5e2ae57cfa3b679e799aec30d41965f5	56	1
86afb167d0cd082086dc79345fcf7488	56	1
0bee1b41465c698e3ed0ae03b2cc08e3	56	1
9e24bfb0c171094473f71fd92dff0641	56	1
807f71b177f863fdaccb2e3c2bf7663f	56	1
6ad3defe3af2b1afcea78a3c8d7cbd8d	55	1
66f1a0660b062a601655f2e2b782cf43	55	1
e46b7162fca38880bbe0485ffaeef73b	55	1
50f7fbb997c8daf8c3461f803cc37c84	55	1
4a850bce13affdfa3bd4aa14752df671	55	1
b2751f1c2c50a7f941fb521033aa7bf2	55	1
1903f3dd56fd44e50095b025bc36a645	55	1
d6ef5142e957c1fe64d6247dee02c2ab	55	1
b4d696669100d1a19eb6d8e54ee8e212	55	1
cb6db60fa6e704ae24c934bedf7c7602	55	1
9ffaace199399523d05bd78c4c85d67c	55	1
d453800f89aaae7bf971d35f3a0bbc21	55	1
cdd486ee7705d1007db5cf09a2cc8e80	55	1
c8981beedfecf41f58eb044290428706	54	1
c348ab375d7e711f6d053cf5a93ef4ba	54	1
777a14f40d9a40013bf1044fff3b919c	54	1
8a3d08f2157dfcfe9a32d21ed25eec11	54	1
79a17cc0c62d97b7f827a791937ec180	54	1
9a824754d4d730985b023d9f81498e29	54	1
53661f99fb872683382b10677da65d33	54	1
67a4021afa44ba080bfd138c443f7a8c	54	1
116185c8df714c40fea43d2f4602fc1c	53	1
23e77de0bc1ecf2e488b125438f9ebac	53	1
be908c980431a3796fbc889cf6538f3d	53	1
95cf676adaa675d2f3e312639b88b2a4	53	1
45bd8b992945fb535c735965f2bac9d6	53	1
0da0176a6911ca48b6589152ae11b997	53	1
2f476dfff1c070f4e8557d35db1aeb88	53	1
98800cabbfe4a161ed32d810e6e91d33	53	1
5643e1d0a150867aa469a0254500556d	53	1
0367f0ed6e4c7f8e58d2e2e77292f315	53	1
c299335198e50211a8b3a7ae97640de4	52	1
7fdf72dc91f0e85abe35665eabbd32fd	52	1
02fdaf21474cf5cf557605dd8c875f90	52	1
1f1531fd5fb0f819ea76a436ceff09d2	52	1
17c77697c253a4e3e8b7464cb17ea0a9	52	1
cc63b0e30d23618499464ee9e2cae234	52	1
67ecb4b03aa49345156ca40cb87f56ec	52	1
1eb60827a724de2064301c6b439547f0	52	1
ab84507747c8d289c6fcef73a01e97c7	52	1
1c2bb59d751e5fe400a4bf963d58ee07	52	1
da8fc99371636d90b96dcd5a286caeb8	52	1
746b670b30b8bf197ed046cfa377f4ba	52	1
118c0ac1e45a7edc121798f1e517645e	51	1
a6a43cf398257a056f89aba293361566	51	1
b5b6ba0b1d732e11902566575c88f3d5	51	1
6cbad69a13d23cbac78a259ab5e7add3	51	1
0b2c94c4892b686dbd99a0a1a665f745	51	1
7ca1e145767f76c428b5ec1f45336b13	51	1
ee66a7d49576c521973a2f77f85b421b	51	1
9abf2017132540ab5fda93f013a16cec	51	1
bce1107a832b96cc0c129e544a19ff7e	51	1
e775c1bc9a8dd4154d294f7cf74c389c	50	1
a65ed1db7959a135dda7d204c084c4f7	50	1
f33fb5a92fe536786b6e8f18dbcea769	50	1
25b665c21c0c06340bb97d71456c9cca	50	1
964f1d2bed650526ac2186b9a0f147ed	50	1
702be8e830d840891b6733beb79da704	50	1
fff5a08e905f4355d4dd1bed923b6ddb	50	1
48f3daa1773eb4b8c3e55d107bd92e03	50	1
e1eda4d1372d3d13e34cc7c46d708ed5	50	1
f40a47ff6bc2bd770aab6be23158515b	50	1
1242ed9d6615928642cddf94c2acfdc3	49	1
fcd0e062f3913c31f8a970a9a87cfa14	49	1
36204d99978d693ef987dc659e34d04f	49	1
e993f845c14a5eec6509ff5d510bbc55	49	1
31ce289f0920c85a2c2a07e4166cbe81	49	1
badff308c3c9e943a532b5dff07cb74d	49	1
bf24583e4fa74aa59e06407af985bdc9	49	1
98c701ae286c630c59d5bc6bab8cd2b6	48	1
9953eb2e2cb7f0df56abb7ba47a3fe27	48	1
8cb97e23b5175dad05e1a5fd647d1cb6	48	1
8066641aca1411cbe58530ff5082bc60	48	1
c22a5f09c91bb2ae0520376ce14279f2	48	1
cdf6211bc45d382b568480eedd83de0c	48	1
58cc8f235805595e5545807d3bd11a7a	48	1
930ad414442239bb3e170a78c774b236	48	1
3ad7175a638cd0b27ef5e5173a62d85b	48	1
02faa162b8fb7c6b56dab03f773e09dc	47	1
e2b2de2651ed2977b7c81028cea65da7	47	1
3a013c23615eb126b631ebbe5cb72696	47	1
24ddff147b51b43cebc9f2348d91e966	47	1
2fc605788adb577fbc4478eb9b06fc64	47	1
ed29db5d3d73393185a19abe3fb2de6a	47	1
25409edd50101c69a725a7bb0190c87e	47	1
6ae4f19dc3fe1228ad20aa001ed02951	47	1
be74657e605ac27644d0976704153613	47	1
834367a38494ef67bbeda024dbe67920	46	1
80eb4ad1fa89a680d857a7a03c8d62db	46	1
4777e9ccbcab3c56cb4764f358249b7c	46	1
74ae94d61ec8a7953aee78106fd95122	46	1
76a5e1a598eb5465cf8a2539a5d9d9bd	46	1
a16f70e5cba3a0c31bdf44d4d8bd8fe8	46	1
9f475037b9b93a2df78ca56a4bedacac	46	1
4fb8727c1bf75f63c44801baa30e16ec	45	1
da2980c5d51d53aa20f104817db464b5	45	1
453f1b3b5ce84025dd692c60fc05ef4e	45	1
3246bd1048dd11151f79b34ae7458aa0	45	1
210b7bf2bd20ab438b8b22db453c0a82	45	1
c2fa03d80473ff98f02ecb7865a02a61	45	1
9ef09a42e1c7e5cde9b618ec9ff1c927	45	1
7f2c28ad29ae0406c0ecfe3f12feb124	44	1
194b909c9422a39dd9b1abe71d924835	44	1
8207c068b577408f8126a5f9e29f3f75	44	1
efd95abfd3d19202cfe646b19337475d	44	1
11fa6ce16ffa33812ce37c9b6441248f	44	1
0dd9606181c77cea77ad516bcba65199	44	1
addc2b6f4635da1707d333efe13b33b7	44	1
715d049c1ea5af2f3b4501ea6ab289eb	44	1
f4549eebe2d59f95237a418522c9d09b	44	1
f00c529b72afa40156b6a8931deed2a8	44	1
3162ec8678d16b368a6df1bd94d80aa0	44	1
183643887a3c9add4b5f2e6acf27b993	43	1
f56fd705baa66b3c3e7b25a627d648a8	43	1
dfb160f894cb00b47b91d16b192002f3	43	1
93e52f4feae2a70d9f30a0f1a77af062	43	1
f83a17a7a913e1374219fd7795462045	43	1
008f387c71afb4519af520994b60c9ca	43	1
7e0190ebc2b48b42092f16934c37a7a3	43	1
bfde54286222891670114de02e59e349	43	1
71cd8a32ca8be7ab3f29663117e7f784	43	1
cf6f80915ee8124296a00598e8cece08	43	1
ee236d252372672b8039f803a08352d1	42	1
46b145459a030c22f55855057e993a19	42	1
276cd09ea1eb55cb10c7946f195d045f	42	1
0ba1e3a65a55649f7c392c8d25c7c7e3	42	1
25bfa3a18e70e6aeaf5da71acb8c46c1	42	1
0d48eef06af6e76198287c37e9d75357	42	1
ed0eba4eb9814f0355a58ac4a05fb2c6	42	1
ce451bd029d0ad7c7713c3b9a0ca589a	42	1
7c7ecca3d79ffe62558f41f38413d46c	42	1
96940ecd766fdce8298af2378cfbbc10	42	1
dbad622b69f58d75a3457df6eb7de779	42	1
127bbf482c3eacd1fd7ab719e0d89001	42	1
d7072526211316738879bb9582f4949d	42	1
d7d374fb026a2ed02daa44f668e68159	42	1
5c04ee74ceea07e9a3cf62a77d5b0137	42	1
299b3eeb36bfe1bc42b14cdb69ce54c3	42	1
ed8e4f848eaf441cf67ec21474aba19e	41	1
37a8cf167679dbf2dc5ed145bf9bd160	41	1
b3feef0e995115938b5d7be804e96536	41	1
8dbc7c05ae29a295c7d4362de170667d	41	1
917416b23f1d69f2bc523519c63b4808	41	1
767cb497408e173d08afbeea872dbe9b	41	1
096618739c2308311a84e5816a017f0a	41	1
18adfc4429f77e0cb2562a9c2f97ae01	40	1
8c1f0fbfeeafb478351d8a1f57bc16a8	40	1
8ddff70d570bb5427163eb2c7507f417	40	1
b06615fb60244167458df71c57e7ccd8	40	1
b1707a52debfd1ef47f79331afbdc930	40	1
ca5f67603711a60ac5c32187d4bbf18b	40	1
52b8fa9255804f288954bbb63abbf9be	40	1
44430d521010df5646165977716aa116	40	1
a1f41d81295bca280c0720c762927513	39	1
a128a88b16b48382589787fccab1e743	39	1
c5d803b635e5d65c951386e277f2ede7	39	1
f334524f3aa95114111ca43fc66ebf43	39	1
6601d15c15c5797d5043c0fcb5c237a9	39	1
e9f24acca53c9676ffeacb0878a3d550	39	1
95031cd58e6c20598d83817e62bc5ace	39	1
a6c99cd73604109cbadec7561f9a3781	39	1
1664e98e664b772f444623f259bf3287	39	1
21699b6404985ed841b32b2ffeb0a89e	39	1
060f7f31f0b9d7a505d37823b248711f	39	1
97ba55b99dbddc5827aeeee4325578e5	39	1
9e242179d2875f1c6852b140b56163fb	39	1
5e0719274e7156f9e790c440aedbdf23	39	1
0de1fcb4ee53235ce8a9a0870e8d75dc	39	1
953f9bc23eb03b58382d9d32b23bac0d	38	1
8f7d841928abb44e0d9f84f294e036fc	38	1
936c95f170be068456ddcbc2cd5c3935	38	1
53398c05bae41f2317514efa6bd6887c	38	1
eb4f2b54a67e2fdea7076ba957207f35	38	1
b023b9ca4fd96a232d9ff35a7845b282	38	1
4b809173d6160bd9f75498c56497397a	38	1
0d6e5ee70e725d5809e41c85abf3903d	38	1
b13b9338cc8c96de3b490bde813be88d	38	1
b47da62f1b3953c423644ed273dded42	38	1
ec8cdddeea1f36d0f3b0c5060ea9cfd5	38	1
1587f52ff6f2a428769ed11a615a8b27	38	1
421069868310e240f41315f08fdb9f8a	38	1
19954b4afe3271fc067250e7eb15f08a	38	1
f0c7bd473ae6c2d2386984275f9e8ebc	38	1
c9733ec9189ff9f32534b779fa682559	38	1
13a55d4ab9253b6c49a0290adcd9d2f2	38	1
36b665192f8301f295bdbffc71e2b2e6	37	1
6c1f56c765a18d2158a3babce213ad83	37	1
22e0c03eee838aa39ad6ecee98714710	37	1
6ba30c9b297cd653dea8aaa0e74631ee	37	1
b276896750dcaae5ec7b29ca040e93de	37	1
4b859f335469db1080293f27d5feee54	37	1
2ee93c26788929b1fb4d408b68ca87c3	37	1
7909ddc31f2bf58b2bd19b6d922067ac	37	1
980cc13065e8744564e2fbbb55d6a05b	37	1
cdbadf61ddcd1cd8a24ff49668076826	37	1
51d8abce853c02437e9d9bf22863d779	37	1
22bbae7771fd481392cef420e92c9481	36	1
d4366bf0f893a1502698630ba904f63b	36	1
fada79a94c5c3429623a67f8733a7fa1	36	1
7b6cd3162313b9ada7e7d43057d940ae	36	1
fbb70100fdf36f65d17bd9b143a19105	36	1
7c14d6ffa7c2a61540174e4c30cdce5d	36	1
6ba2c3c2d0b33b7b47b102c8e3bcc1a8	36	1
a604f6d1d63c0b468aa9b70e414d0121	36	1
78600e6f94b8b1250f7255e3850ca557	36	1
6d0f7e7da253bc91706926565ebd74f8	35	1
1a875c0650e115eccadd052517dd81bf	35	1
2be1ff411508ee8d241b4b9142de5658	35	1
950c4fcee1fbc930e7ed293c9fe95ea3	35	1
136cca2bbcd8d830cb79d9cbbc0757ae	35	1
883878ab2baeb6e0392402cd559e62d7	35	1
94a05290d094824fc13c1eed1daae8fc	35	1
60a1fba2f4f27f3b11b9d97273648b74	35	1
86cf036c8c4c7f14d524171a67660b31	35	1
f85fdd0fa3c1bf430658a2cbbb25651e	35	1
22ceb51730eb16886d36bbdfc2018e08	35	1
62ca52f014e4899d8f0b2ec245ae6dde	35	1
9f293cecdb0437c0bd01fa9d840eaf2c	35	1
0200793c2f928a67a582b45c2d53917d	34	1
9c153d8e69ef63c0c2311e6719435b0f	34	1
fca404459fa8ce804306728334964eb2	34	1
2b713ee9656c4f8810add16246c759c9	34	1
bff552755af6c1a187c8f1c64cb045bc	34	1
0013478f744fe946f01df069d7f19a55	34	1
6223951155f00c24be4bded4e7e56984	34	1
86631beb3d0d9e699fbf3a6e1570b3bf	34	1
c6b02813087a450b17b86e8df278278e	34	1
3c61fddaf0bf23e365d14201b7873ba9	34	1
5314ba85e3b1b89cb6a80add9a7921ab	34	1
168d8bc59ae91c38b23cbed757476f63	34	1
91deabf750c26a37a3639d9249af1e24	33	1
1346ce20c8b1085e8ea52032ad380e09	33	1
cbcc59cc6d0a65e4110a3fd69234ad8d	33	1
0b1b440f8e84c4e7fd81f7041b38cd25	33	1
f1841b8c13fc0a8f0db9fc31ac268569	33	1
b7f192a2c04b8a60a5586c097b0b4b54	33	1
7c60dc8dbe32146d61bc4c9b9f77ab60	33	1
1638290efe61aea7e39154a3005da7fd	33	1
bf69d51fe0a30db229a1648cacd3fa01	33	1
1aa7e1acc025dd58a6cd6e2b96809e1c	33	1
0804a7a353e214385eea82ad1a064187	33	1
c96953fec40b012437928bd0d5dd80e3	33	1
42473ce3d012aafd3dd7c9b4877e14b6	33	1
32f863aed282e0994bc0448095e94c64	33	1
de154001afd2becbbdbff2df51e5bcc9	33	1
7fe5ace468bbdffa8ddeb0ab660083f4	33	1
da66a4f44a339841f352e8c5f785fa75	32	1
a576246901cc0d74f59602c2dbd0610d	32	1
3751beb1f662cf585278077ea554df55	32	1
49db387d49a35c63ecac985cf73d8484	32	1
e25d944d9dbf6a8c5fa36e39af47f25f	32	1
5f1809cba6a0cc1fa31cf4a5707b2c6e	32	1
224c90b6f01f11280317ba7bd73ede5b	32	1
90cdf171c66a9e8f22551db095501927	32	1
41b92c904bb3d22968eecc39fb6483f8	32	1
0aff0e7786abb0684c9dfb64b132ef3f	32	1
8fc692513fc74d3df602106ff1387e51	32	1
869aa51017cbf3d47161aa5307c58b6b	32	1
cb2eb4cb4e9e6ce9b7cb2bd370ba8cc2	32	1
f727d342f05c2d9adad9fa5c002f69e8	32	1
d70b902d0045806b82ca7bc89f338495	32	1
fd6c9bc4f1a00959a4d74b750b0a0a27	32	1
9d71a2322a4adbed3a81ff91bca53a97	32	1
2321cdba0e52f0a07f790b70b72eac46	32	1
94868b62889156efd1ab17b28f8f1366	31	1
df934d3f267f3e02b06b1ce0fd13c9a7	31	1
fccbc2baa10d5d5378e903f844ac1f4a	31	1
8859a49a64ac20ca3cf42bb6faaf77d3	31	1
b999f6fa9fc24be48ee632c3d5e95c11	31	1
bb722c4661ed8fc10251407b788c3fe2	31	1
1fba5da39d6e17bea72519f9080bd337	31	1
a48cc4bfe765e204d3beb1becd0ac82f	31	1
f9b35080fb6fc36a376ace306a8bc9d8	31	1
11ff0dd36b5f7e5ec5e1d1ec21e6ee64	31	1
fbb75fcd7e5050cc79e051f4a39148bc	31	1
762ac47abb5fd444a124694440ae65e7	30	1
d914484309817415ca240e5eb0ddc5e1	30	1
87073d28fc03edac1b5f957ee8467583	30	1
cc644cc4533133a9f55a20b8f9aad7da	30	1
167fec1bad9f86997f12d544b57d01d8	30	1
8739374e2ec147ea20cdb7ba2897ef8c	30	1
ac168b51877d09123d3bf30987f6e087	30	1
9b4fd2dbb056930709a37191502274b7	30	1
5aa10cf10b15c92176872eccbff1698e	30	1
84d64c9a86ad88dc87ffe8d8481868db	30	1
af5e869e12b6000bb9c0aa4c07985937	30	1
d44c677dc99f37e548ac492792687853	30	1
b694cfd1969c6b01aa1c1d4ba9e8d73e	30	1
19a55b03970ab977f4dc5d4f788acbf5	30	1
b0f319e0a32cbb344917fcba36ac602b	30	1
c30f965f18065676c3813c76d17aa4c2	30	1
753d547c37e08e0a4afe239c6c86c189	30	1
e840a8b790a34d913c13fd6077c78434	30	1
eed5d6124e83536d92ea26df8bcb17bd	30	1
4c91dbfd4c74fab33b0921bf1b073e46	30	1
76e5e6cc725e72ce9c1b89aa522872fe	30	1
a57a000427fb43cea3f1ace43c760cc3	30	1
cb19f011eb647234e32a9a05e887cb33	29	1
f0c3b9c3f5d092793a1a23cf0a351464	29	1
386ab21d44c38a1fa43749b051e0585c	29	1
323aeb8f39c8bab337f2fd0fb7f13f78	29	1
898ad11bd5f701ca742cc179abaebc2b	29	1
30aa3d3c1f7d99fcddd295d251abe0e8	29	1
039aabb84ca30be51c1651bda1fac1cd	29	1
5db9c72932d4bed2fbb3a80d41984e2a	29	1
e557930a88d64513109cf181eeb8ecc7	29	1
9b3a992580db2b32a496ddfe05ca8333	29	1
37e3ba31444c98f2b150e277e8482d8c	29	1
bb25069e500b05e02b91445059bb0421	29	1
62d1060da9482c69b9e9150df225deec	29	1
a2c9e5bc0724ec8fb9d558abc9bbd8bf	29	1
cbe0d3c9cbc57e67d985f59d4b3b99b4	29	1
38dd3eaa55680b3d7f8bbeaccb71ca36	29	1
1289bc6054792bf9fe6b6f24e4446c2e	29	1
3fe44c23d2cb604677f9f999dc049329	29	1
2042214d4f3917b590663ea5ffba9725	29	2
f4662d216f2c14360abe072efdcbe63b	29	1
eb4fe6d80a85c5381d519abc3ed88b1a	29	1
88de4845d01a82fe734315494f8b4901	28	1
94b982e9f29b6209b111380d26501925	28	1
900c0cd69d3ec67c65b0f6ccc635e0ed	28	1
61cb489368eae17338548a868a35c9e6	28	1
e279b1e7bb6f0bdf97a0a44123a04eeb	28	1
fd1e68623ad86bf1a288a6a84634a414	28	1
d922df0dab66599a410b50eec9e00ac4	28	1
1d8dc0f9a3532ff30d9d75971f49cbdc	28	1
1b626f0c0680ff610ebb2488d80531e4	28	1
b44379191603de0cdae66047255a225a	28	1
add0fab79058da2f4dedd80fe8569c70	28	1
de29c2467210f7e086c33a95b375e8bf	28	1
3ed7fe26ecd3aa2fe433a37699bce2b0	28	1
efef77f4051f04f8147418db67b904f8	28	2
e6beb70cbda17ac7e6bb207af42778ad	28	1
2f1edd3d812db1988ca806a068367f04	28	1
112d0595cfd5a2cdcdf0970dd383f334	28	1
0d8581bcbb2c8935e33a61dd08564afd	28	1
e71e85e0acaf1fb2f5e16ddad29c7c46	28	1
41f4dacdf7d8fc62470145ceab934545	28	1
c5b91eb4628a18a070e77823d839baae	27	1
43b7dc4250db14332642893b0e5bfb80	27	1
876019fa636819039d6845f367fe4d03	27	1
91dfe329d8650c657b46f64d0af6b5aa	27	1
1680632fe6eb586032ec2aa820dc885b	27	1
a0060c2c1887fe6f631d11cd3cd9278c	27	1
12b6b4f3a9c7b13a89940da197ee540e	27	1
de0fbc9051acd72e02f357b3bbbd880b	27	1
b9f72a143b5db5043c2c2b547c92a160	27	1
16eab0c562b5b546734b61eb914b114d	27	1
ef230757cb626329be68cadcdb760b22	27	1
9a5de60fdd72a413adc44c9a945cd66a	27	1
2bde74f35b4c223a8983b12350239760	27	1
79d55912e9aebacc61170625576924ad	27	1
72c18c69407c19386f8b1c0d9d9f37f1	27	1
9cddee59e3d2c08313a9a6fbb85eb159	27	1
e73a30696547fda0375f0d71f278197e	27	1
5f4afc9f901098d57a7f496cb44a0165	27	1
a87a6a4d39a720b3174ceca6656219ce	27	1
8adeb7b1e336b1afb49c7623fe39189f	27	1
9adadf681d9f0021a5e50955ebfe8e9d	26	1
63d42ed1c8bfc7733411e47741d4c028	26	1
4269fd4470364295b4cb4b80cc0fd2f0	26	1
e0411665506addaf1eff3b3a499d79a6	26	1
651e50c9599fcb10e6d17e3d2d146348	26	1
db9e5a8a5e34acf6da9bbdbc60bbd2af	26	1
2e6ad4afbffde40854a192513ccc8c64	26	1
2c68a34a23dc0de93da06fdce4155e2f	26	1
243dd79ba95a378000a354dd8290cf31	26	1
01a5dc5ed3e4a6cbdb17bf180198af93	26	1
48cb1af522c207b0a790dc597fdb11d4	26	1
b1c6321ce7768869d07f986d027c9d4e	26	1
0052961c271b219a9b541494a7fbba00	26	1
deca10251e241a8c28ebb19f787da48d	26	1
47c359669314c4b46e78d992190eebb3	26	1
13702af79c9f728b78d2c7a82bf65193	26	1
f9ff66ad60ae741050d47ca28015c564	26	1
1cd6fc1ce584e6692285af1b9b657f2b	26	1
48ec1ca6a88d85bc6f2f99de99fd3390	26	1
a92d6784d914ff162ee82a72c68e4142	26	1
2696121a07bbd6d2c8caf8d94799ae90	25	1
8feb334b50e83d9ea63daab3350ad456	25	1
7813a95ede110ab54a473578c50a2b8f	25	1
d1c517617b34bca1f22c196383d0542d	25	1
88d8ceabf9fa52c03a7e6e5875219999	25	1
7324cf166be9b9d9756b819aa2d8bddd	25	1
4d5bf5efa938a17e2b3d50d66dc929c6	25	1
c154d86e77ab4d1cb9f99a326979c61f	25	1
bb19822b22dfaa46531a267e95489f3d	25	1
a502b9b88f8c21468414869768b59310	25	1
b7a466a15246cea14c73f167e44b4d90	25	1
f9e26fb8ddc97e92bfdf05afd83fa559	25	1
f95585105c661851e069f6dc345292dd	25	1
ac241a921b503f52cfb37d295d5f9607	25	1
80c699ab564ee12159d8f43f9669e042	25	1
8bc1246ed8184444ec99df9962098b22	25	1
f7e1d67e280ab3eaf094e7c9b5402ed7	25	1
a5b427c38223ce5933034717ca4e7bf3	24	1
581c561db65a443059afbf3b118752ac	24	1
1888b32e55c683d09884c69ac4f281a7	24	1
a29ddf8247d0aeefcca708dd4e8fd2a4	24	1
b0eacc6b4090280756f129b64b2aaf1d	24	1
932e5cfae8f053de6f74b8c77a9aad63	24	1
c57aa364e3f4d5ec83b3b563cf72d6da	24	1
9e2d11c9a6b54bd2bdfba2820c224933	24	1
f910052f4b11980b6adc377de5c9a9be	24	1
218b710192d33eb31e8d106829964e72	24	1
6c7b45462dae096d801bffc4311311ff	24	1
f9b553f5f20522e81451baa24ac65a79	24	1
afc69e1158d015bb8eef780e343e7425	24	1
c13a2b2205890518341484952c904a23	24	1
c601418d17157cd781cd70ed8d9f0c68	24	1
f27e821e541cbfc74b61f5b49f89775d	24	1
d9d1595d4b10279622d839f8e310bf73	24	2
b0b413f3d2b725baed96d367f18dee5d	24	1
7353819ea263a560073a46494f9b403d	23	1
1f68d602da283f46c4f7b6c286526a4f	23	1
0831a1a35feb2e816e0ca8ee6ec2e3a7	23	1
bd261a33e493ca17826102f1015bddcc	23	1
f25a4d260f72a512c5fbbb06d47ca617	23	1
ae1d16bacc1e80b2f09df13dfdd78772	23	1
3bef86ce3074d9de8e533f342a5340c2	23	1
dc71eb3295321b228774cd6b9be93f6e	23	1
778e93bcecbf1c341d7710bcb19ec097	23	1
31bca51bb2de76190b5af50b27cc585d	23	1
49ac07fc58f86251bc6d96cd939a6127	23	1
5dff1e4362a7fabcdbb30a9a9a1f975d	23	1
979cfe666caea7e00a4a9120cde610ea	23	1
e8e8db1b126d3036e4df8cc9886c9a83	23	1
53d2cb808676977d0f21dbe9a255adae	23	1
01bc414584c5161efbb0068b7e7497fd	23	2
580d2bdf57cfd0ceb59dcbf3a8c930d8	23	1
b0e59805ebfaffce129d862ad7a30ddc	23	1
f49cb4b77b44c9ec492ce13904a80150	23	1
b1b7e9714793f8c0f0740f46aa49b463	23	1
2559cfc69aeebcaa4f7a674e47f7a18a	23	1
5f1438fbb4fc4c9d655b63ace0dd48a7	23	1
6f3360f1a21d837f262e35b5ddaf4e5c	23	1
817635b2bba05b6076fb8b786802f1ac	23	1
ace2d518c759a2ca34b9c4a6dbfe85c1	23	1
b7169d207b813d9074922f14069c8e9f	23	1
c448896db3a6ae824a6b09587dbbbc62	22	1
bc2d7ee69add91c9fe41cea882f7a4ad	22	1
722c878f36cf9deee55a3cf5532cf7d8	22	1
0c0e6cb2ce47373b891527c81ef60371	22	1
1abe3bc1e89b3c44be8b85c1ad499e7a	22	1
9780fb890a48912bd4edf0f6ba8a1e9e	22	1
38db40db4e0a66eaa24f96a2b949e0dc	22	1
1a5322e77a8f6a7099ad5327be00b467	22	1
c1da935869de14410bb5b8b89a50aada	22	1
58bf861687881b165e42dd40ac8f1f48	22	1
3c78dfa4b66ecad8df66898d0df593bc	22	1
2e6c1bca55e8305e0822d6cc98b1c854	22	1
08cb7dbb81c24375a13ffaf41c0cd503	22	1
e16c96ce116cfa20089ffef16ef9acc5	22	1
2539b6dc31fbedd863938f255ca4febc	22	1
2e84c6f50cdc17b33a4cff867a838ac2	22	1
a97978012731a54c5f66b3e1167ef0c4	22	1
cbcae994d65f3222e80319ba10bf83cb	22	1
8ee9d3c5675401ae1fe9fb567f21c4dc	22	1
9e158bbf15df8b09c030982fc3d4c74c	22	1
c8796e76e8cbc4ea9f7f577f3e25264a	21	1
4f06928e09ba449756bfc9bae7e57ffe	21	1
84b3f74e8218e99462a5b694b4a46e56	21	1
cc65e75b432a7c2f833b752f2aa15916	21	1
1fd1e4671bf739b522f226d60348ae84	21	1
931250020ced586c03c82d893ac863b8	21	1
ef65c932a2428c612d57b4c73f3b1718	21	1
963adc5fefff8966a99d75aef465c2cf	21	1
ba153694c877e327ab677f6052a925ec	21	1
84b93f6b2262153abd977aa41b8fe2f1	21	1
9625c040ca41c03cebf4153df23c0be2	21	1
53e378f8096e6ce101234384d98e830d	21	1
54c72e12f4667d1f8a66a415f81d6295	21	1
3648e96cbba6b88bc1aa6aa37be274eb	21	1
3089c3a53b2f40f3eae5d65c7e0ab2b3	21	1
6b7e489b312f08f1e21ed304f2fe80df	21	1
2c19a3be15958097a36d58cb8fc713e5	21	1
a98177c64624cace74fd72f4e9279af5	21	1
905b59fe39cb2641693166e41f830647	21	1
a12133223af2f81586bd6b6cee457acb	21	1
4f4e7cf7d3b864cc9ef367ce2f9783f0	21	1
9c559a8fde63db416c8c4896e2023ad1	21	1
06986c0b2d30455c7f2f973f33610bb9	21	1
bd8fc913818c7a5d66576516e906af55	21	1
0494d78a409cfe7109c80615d9f560b5	20	1
9fde02de47649c24f3139940ac4fd101	20	1
2cc2f7e7184984073ae35402c8015a8f	20	1
4a322e4b58d50d799532e4dec1e45c8b	20	1
859094c7349d033d62e197c915e328a2	20	1
d9ffb002ba23c649ec016d387b2dcbde	20	1
1239b00b28f5c10c811cd796932d9240	20	1
3233c580a17616792bf696c097e85c7c	20	1
112796d2acceaa8cb0866884ca820647	20	1
01589b2d13fceb2cc0265dc4d9d0acc2	20	1
cb0ea88ea372b0460e222cfd5e005ac6	20	1
76b9380cbfe4ef0e9a11ac4d768782f3	20	1
35d1c2a01bd7202729ead309b47c1cdd	20	1
1b3df89d1c66eebcd976f8046b8fc669	20	1
5aaa564795a104fe51d4e6ec777161b3	20	1
c952923803e030fbfe0fd379a5007ccc	20	1
b8abdaaf542d8d72ac17bf0bca3df4d2	20	1
046458b57cf7c45e591abb290aef290f	20	1
abd0c81e658f8d44de54a3fd54c0608a	20	1
e1a2514823bfe18cfa4bb0e261a8d3b4	20	1
e53a70592d59fa5d5cd56690d57d6b83	20	1
76df0d5fcca83b10572328ed9f9780f2	20	1
7fc2e3c72fb8bb3111d9ecc2f94cfdbb	20	1
f58912c32f8004498dfb90eea1cc9527	20	1
724fda9aba0b1eb16739543c4981359a	20	1
8b340ac240eb5f5275c3dc5e78036f0f	20	1
bbef14bec9c07192f0e7225933234a04	20	1
ae42d68555ac792abf87ba1bb5285e6c	19	1
e9f5b0b0a0fbd972b784e57ff4bd4f49	19	1
4c6b0d15d37d95326d3e6258c1af9929	19	1
c26776c428fcc79021edd31daccf5e17	19	1
2335e91d382eaf873a61db19cecdce40	19	1
510a0746b283d184f9080239246625ce	19	1
29f39fc8ccdbd7b9805450e49cbe900b	19	1
15a992f8d8137a7cb40e11a6d874b191	19	1
088e9019e454129d72882b782cb1e404	19	1
a5db9717234b989a057cdeadf30f6dd1	19	1
ebeb1e267e9877f6c3726b44f6a6c230	19	1
31319009c62bb0a7b88d82d7af1ff37d	19	1
7c8858559bba60028a16a5097cd8edd3	19	1
d2958e688fc26ec605e7f88295e73efc	19	1
1c2a539bfd500ae2949843ed36f8829e	19	1
5e513d6dadd324c0c765975dfe3cafab	19	1
da8da975da8233ea77905a2d7aa24e0b	19	1
ff3c096c9c26c1228e090e989922a0df	19	1
d935eab934a29f11667d9fea905d5c5c	19	1
58e9b1a3c1b69c66a34fb8dbea173e6e	19	1
ac6d1428a03d2d3391a3047385a3a002	19	1
aaab63932147fea0c2c4a42bb88e79f7	18	1
3298fbb01d54326a8c7753118dc58391	18	1
5df2422c95987024d036b05025af168a	18	1
4ea6c780299fedf280772ef9da78ab31	18	1
5317bce54f13d1691b0b8aa7b7bf2b5c	18	1
6235a9f7bf514bb726ee2ac8711aa085	18	1
96e1d944041dd67267a9f7ca5fa0cf66	18	1
a4a7b6e653f79f12580bee4580c12e1f	18	1
12d19b627557f536e028f0f4036c799d	18	1
10d6d41dade2240dc61d9f47de1ce050	18	1
aa731245ad35732396ef8462e9fad7c7	18	1
17e19175d94697a79d7fbc0f32fff133	18	1
99fed74309fe4e86e28388c9a4d69bd2	18	1
f201d316389509d5570376bc630744d4	18	1
d9709aeeaad86e340744d13be51d396e	18	1
8cbb3e87f255eda8ccac81f2611257f8	18	1
7eabd1278419231dd868ff5f6da00064	18	1
7f3c133eb7afb471d98afb5defd32c31	18	1
9aafa4362968300c2fef3d9bfb80749e	18	1
1f705009da20dd9424e6afa5b59c588a	18	1
1df6316e2bb415f955a5c6557f096526	18	1
03239c472e3e5f33cd405ed7c1c4c594	18	1
d9ec904ab48cc5bf7b0b0f14717a91c2	18	1
8e6972da1047f0fddf4999e5e124f48e	18	1
4c8ac381a0a360c3b088f059c1644476	18	1
5c7c6ccbc1f7d41b841d9d85edfd963e	18	1
c4367997d469937df150af610c64f90f	18	1
9f046fc0156bb760b1a29bd4953105c9	17	1
fcbf65f02babf4af08945855bd68ea7b	17	1
455bf19f151f0afdf59f109d23ddc530	17	1
23e96685702021b63fb28d227a93b0d1	17	1
a1e89c0fc4bc3e9fd61d2739743bb51c	17	1
49eb6152f2b36183cde467f65f72fbd0	17	1
602aaa00707ea8ccbdf200946d101bfc	17	1
13081fe4722e0b148510986d948395bf	17	1
065af0aed1f369877962dfda6e75f90b	17	1
1eb2b8d2797779436b5aa8a8b3ec7107	17	1
27260e293931138cd88e2bcf1171f0c4	17	1
fab55c31d86d09b5732189e27385207e	17	1
b3c3e5391b8de3c2506409104bc0ca81	17	1
92018589113e943e5aefde4a6fb5ffc4	17	1
3260f4f99f1955d950b1298346a0b94d	17	1
4111a2d97f22f106f824f2839103e14f	17	1
4f80f2067e7b442c2c1e8cb376309ea3	17	1
b7b78f24d33c0c062ffcc061fcf914ec	17	1
a9a0d0445ef0d22f739b84c47784a698	17	1
cbe3e58dc3965b926e5e15eba96ffda5	17	1
fac3d455280c25fed858db6da29f39c3	17	1
ed35960aeb75ed324fa968f3f3b95a5b	17	1
b4b2d9f07545e20104d6618936b040c6	17	1
4f2c0ba46ce8b4c42cf4a96a62092e36	17	1
fdcbac310bfbff00a7a4e112e45e6d94	17	1
1e68b36abbc2c4469c3d6cb4c0780325	16	1
902062d8d755516e8763e13a7d9fdc65	16	1
fb14d46945e15ad63f4df0f582b91fbf	16	1
1b09b87e0cf9a8caf6fec43ca789cb42	16	1
0b448d7cbe4220e496494e9afd3e66e2	16	1
51aa9c3c19ca7a02feb57bdcf0f7c7b0	16	1
71b8232b96a1ce74e0b55a7a2dcdb87c	16	1
c32dec6276be230d83e975b1f2c3152d	16	1
f3fee8b40fee32cbe2cec0a42af1c53e	16	1
911c72f1ea03ed4eb81b363fa4d4ced0	16	1
6fc3713e312d2229482cc83993f6396c	16	1
9e9c2d46b5b358a05fd0264e0f7ce95d	16	1
b0bed7166c04adf3fe0f4b4dabb2171c	16	1
983318b969e93207278e70ce5b6e1d1c	16	1
2735f4205cb0e71877ad5b9ebba034a4	16	1
304f1a7eda1334e1c847e2f0bf73662c	16	1
8c910de8807276d8f16a1bb2d054aeb3	16	1
f0d9034891a4c6649f792f1f165384b9	16	1
3e4e1fb6ee31ae3544b4599c5c005f8a	16	1
c667ad73aee58c6a15872b158e8c0c69	16	1
0875850d01c864f8950c0e3b47bd7725	16	1
7e4e4d8e309e6a978920abf69ea5ab3f	16	1
36e8d081759745af252176624c65a048	16	1
2ec8affa652e187c3f6846a0fb50e272	16	1
e0e451a159fe8c56f60c23bc9e2eac31	16	1
f0f41d60f09e835f021699f0e0febca7	15	1
969811a5ccad5f6404327d78d770b931	15	1
f69b052d876319de7142a06606d594f5	15	1
1df507387fba82149eba59adceff904a	15	1
651530183f3419af097a352e3f0a39e9	15	1
94b9715a0ae987377a2ec148903558cd	15	1
5d9ea0348478bf475a73e7c0840d88e1	15	1
2f9f8cdbe0bc82c33ccce8f3fba6c61e	15	1
54300da7d66815eb593ad4891dee3509	15	1
f60c68544d9a2a997d4ad86d234d89be	15	1
63fd3cbb9013ba93cf44fc68cd3cc939	15	1
8b415f37dc391f7245d2a9af2f688b0e	15	1
c3933d8d1ade4f287f4c5b8c03469478	15	1
b1f3ca974b1df7aecfc3903e32ec64c0	15	1
20da6dc00ae7ecdf9b8571b58b272bc8	15	1
44df8e81e82e6a04d1e301a5cbdad7c6	14	1
7029f1adf39ee362d11e6a1a95708241	14	1
fc441c531bd88dc495815e50b0f01073	14	1
b8526c43ba3cefae153a56d0c5e10c73	14	1
aa36d1c9839aa6d3551c344bb5890633	14	1
20fe4e556a93af34a0cc7bd647e584ff	14	1
fc9a65b84aa7bc41b78760dacd104e47	14	1
c71da02f700e5a6242388c4b90939dcf	14	1
1ddcfc87e3d1472b8c9f5e734c71c068	14	1
78b7c01753b66a54adf83516753859da	14	1
0f18597485f2abf43ed40ee3b714bc0a	14	1
5a9f47fc8ecfc3ef1426092c6d5350e0	14	1
6a4b34a622b52decad0ba0d53e1a8e7d	14	1
851716f7996e1bcc8a12ff9903fb8c1b	14	1
f4f7e0bc1cd1f2a5aac026ecf79c90eb	14	1
196ed2db0b26558ffbd5ef4fcb81cebe	14	1
62edd1cb7507c568085fe99d9086f0e4	14	1
4b1af7f1710d618e20240efbaadc1174	14	1
147623248c6c5353cb951b87f216e6f4	14	1
1fcf2e21c9d1bb4edad002b5bb6b187c	14	1
c377638adb6e2a0a61218502fef365fe	13	1
3fe4d94ae80da94cb81ed725f224e9f5	13	1
52149d5b9ce76e41d4efc7a487d5bad0	13	1
95556b3021703bf09386e55a32499af5	13	1
a0f08481d732bb57d271d0cac579c682	13	1
3efad606b9f2bf4e3ecacfe10dfaff76	13	1
517ba6a48bf5782460e4d36f6acd7707	13	1
61886a12a58d132a7f12a4d2de19b550	13	1
dfb1899c8fb4376a54183092c95b9c3a	13	1
bb923753b7ffc3faef5aa0d47b98bb24	13	1
67dc048ae2a8a83ad52ca1db203cb9ac	13	1
fcc18dd85918dc6cbd378023e734b095	13	1
4734ef4a8ea7ddef1a2eb509bda981ec	13	1
a7b8a2254811ac67ed3838f8bdb9b32a	13	1
dedaf491d3e82c275567e9a0b30b3843	13	1
49348df99efd1ea2ca7089c8c6ec8532	13	1
1927851ba26b03bca5c5a145de75923f	13	1
6fd8e6e631b940ffecafb81aa9fa526e	13	1
2704e9ec05802ced078eb71dec3c3367	13	1
4cdc053939a0e7f35b128e0d35d4e883	13	1
0f46316141b83a1bc6649c7346bd3ee5	13	1
b3d990cd9992f07096087a745f3c934c	13	1
1d9bf5041ec2a0a6eedfd3fd262cbf0e	13	1
af8095add0bf094fa503e3ab8484e0d0	13	1
4cf543d43261b3b9290a7b8c82b6ef29	13	1
fef79b5ebebf8f568292dbe19b4326b3	13	1
8fb3de579fc993df29efac87d6c5728a	13	1
35a29203003042c18186741d30d6d82a	13	1
8ab3ef6b3e7c44e8e907cf514e437c9b	13	1
3d0f552528eaa9b3f0d7748362923981	13	1
31469502d5461ef3c6d45a68319dc80c	13	1
3d18c1f9a85f49ff65ac1000714f4d08	13	1
41776795a5d73350b0d05fe9054328e3	13	1
f3cc1a9a124c39933d336828d1c8b693	13	1
61f41db12429f938a44d6e31bfe75553	13	1
0e4b20e4bc687e7b6a84d5e357f0a4f1	13	1
225fd4a0d996eae5a2724a924b18603a	12	1
e7a6362070895ac7cebdb99d26a30e17	12	1
596a986093b653459835bd08323d7c5a	12	1
578074dfb908eb502f83caa92ac1fb34	12	1
d8c55e304e18320bb9eaca57d8492c76	12	1
ca7a786171d23e849431f3970a42f8d7	12	1
9309ceffafb5fec060d6fd595fe45e36	12	1
138469f0c54ca798ac11bcb0e00a5bdc	12	1
d3139bc8b97e6b497d3486043908747f	12	1
c3446f5ba74acb10dfde362576434366	12	1
88c8399432c199157ba7da12511729ae	12	1
171c0ff68875c4d6f54697e9168fb610	12	1
b7a830cb6b1b2d216d9463c28cfcbf69	12	1
3864c8db281c058386eecf3569ffd14f	12	1
9855ba4d62f69327d191e15a128a6f6e	12	1
bb580e4d4dda94be1c796860b2ea0889	12	1
f34a2c51a8e3b7c9f6daa61873690598	12	1
77b6b3967e1b3b852b5eef6182a1829b	12	1
11feca9a00fefc1a542adb03093b5827	12	1
b13efd9f977e1631dd73594cce997879	12	1
2cf8c0d22384213e434f16673cd5dd1d	12	1
e034b34fa16914089848711b710d4e13	12	1
2f7b57886cd3ddbf1788a43689d20f9f	12	1
f7231f252a7941a1dc603fda06ae76aa	12	1
f18ff31ff92535c9b989a4e8616b779c	12	1
8e85a8b0469452bc25c1a161b0b10e62	12	1
953d05f8e4891fc6dec9125903c740e9	12	1
913f216b7973f3c0bf058751a532fa53	11	1
a4655f0c1b3b1ef01756dfe25c7acc45	11	1
68ba898668cd9e7f3363602bcbec64dd	11	1
28eba9a001c1f3f0f823de9d02126c34	11	1
2275613e2367961f8537e4254fa2b32e	11	1
1ffdc18e04b599b0434d6ec496292c15	11	1
a2a30b345ac121a984cfe70449138a65	11	1
ecfacefdfb710cd343d47086f952a9e8	11	1
26c4769ece898b797895f358d2488bfc	11	1
ff3fcf71d1ad6776e7c286abf3336f6f	11	1
e335b9c4cd66eddacba6dc640cfe1d59	11	1
c3a36716ae8b7a70aaa84e3a81edb65a	11	1
83e7b98df13139e3e88dde8e71b9f7e0	11	1
187b6b34f47a9deeebd7dcee3bcbe051	11	1
089d5ecc0ef13ec05edbaa5073fe27ec	11	1
a7225ecddcf18c8fe2b7f0829b99198a	11	1
bf90aaea8211b020cfd701c1ad5ac9b2	11	1
bbdaa2fccbe5adc12c31094d21fb6a89	11	1
2415f51e8a15947bb28441f6f5552055	11	1
18f932f2e90d54d326bd5579c26ec16b	11	1
bf01420137a054a33ca55efe2eb0bd4c	11	1
0d35912d896590f921314ec5208f901b	11	1
320e0485ea8c70df6411753374599e44	11	1
099ece3f3df1e67fcc5c2ba5d43db399	11	1
a5996970878799c200ae022448848e72	11	1
1ac959499da407c12c150c0921b98f2c	11	1
38e6b3ac5ad7883bad16024818fdcab5	11	1
e55da170086631d1eb23d60e5e619eaf	11	1
697774a09b69385a91c0923538b93179	11	1
a8e2645b3d83cf9541ea09cc81ebd4c8	11	1
3dfe5cf1e7914127820495c2a81392f5	10	1
7375b1a989754ebd6af217dc6c2fca82	10	1
caf944ec2b20b0b1f66cdc2cbc9aa7ca	10	1
23da8f33fcfb3963ecb704a6cff9bf10	10	1
2b67b97fb09ddf7ab85b56c50bc817c2	10	1
10ff0eb949d7021783fd148fd49b2177	10	1
0a93cb0771b9b94400c70376bf947c18	10	1
4167d013b9738aaf608a9fbc9e39df48	10	1
b8681c68dcae0139188af6b1214a803e	10	1
db388652eccac0cc6bc1310cb74a644b	10	1
e923ef94b88f015833f64a0826053236	10	1
a50d2c8c2f08aeefafc24229085354a3	10	1
a59e1ef5f71603ca7107928a202e9369	10	1
ee04770f591f0ac6ba1be9f040f70a30	10	1
a69242d7a7d0ccf3d858c37300d8c8cb	10	1
401e06ff27dae13bf44071e57290e4c0	10	1
e93ba57fbcc9ab130a989f9737c0a0fe	10	1
caabe316357d5ac0d4f4246905386b13	10	1
3b93a3624a99bac7ffc34c32265d9640	10	1
48a786bde9bc705c19d46db05d6d43aa	10	1
ebec8d991d445cfb91c6eae2c84c97ee	10	1
d62c0267ee60e5e9f6f5ac09812c9edc	9	1
6a4fd906b7ff799fbc9bba6b141fd6e4	9	1
aab2a60ab0e1baa4f0cccd2ad33d09a4	9	1
9712f09771a8edb0d04e9c6dc6c054c9	9	1
23a33ef866b057fdae68953754a4ca81	9	1
5bd82725db2908d89cbab28930e87bd5	9	1
f487731d6438eefa0bb3099e4036d322	9	1
dc1e6d5019ba14cd988f218e945921f1	9	1
8234276e07dcfb9e70a85f134c2d4184	9	1
0cb0613c036eb86370759164fccb36c1	9	1
2b857dd305134c01eb644bbdd5ba1e37	9	1
2810303c408159ea80560ff04d509d84	9	1
6c898bbac7bfb314ea81dfb9052f0a0e	9	1
ab1a85f1bcf8f328a3a0b550e598601d	9	1
17ab69f7a671799dc0615cadcca3f5b2	9	1
e5d9c516ec32ffbba260991c175a6096	9	1
a8f1e54cdd550949e65a88928db83294	9	1
8794906ae12e2ee57b27289b47ade955	9	1
ea5c2d8621a99a08963b95c1c06e10e8	9	1
c67b15b7005ef0e28eb5c71e4a3741a6	9	1
1a833f41911ae8dfd40c51a1ebaaa024	9	1
c3dd777c2022e2ee255235640ce69a68	9	1
4783112fe29f14b5775220a71ddac0a8	9	1
a0ec67e7ca407d2c79190474552e2e13	9	1
2c8975fb7deac4c8b0a19d6f56bf5bf7	9	1
c7092d50bac5c8ed29585cc7b462fa8c	9	1
ca6b6729530e86d25128bacc13583eb3	9	1
76597638f2c73b21bc67a0b5b8127bb7	9	1
6ec924a07258dfb1e86396ff56c48801	8	1
2c845be1d4ef532405db69c3b527b418	8	1
84de269a1619a35e3f3b04542b617055	8	1
c03b67424435566ba2e89c34e34b63d6	8	1
b4d85ceec291d81249fd64f217365e17	8	1
584d259df8e6e7bd63c0944fd3b69f54	8	1
8d1f2d4e2219b30b33ac5717d02728fe	8	1
36ea860f6dd79d6da851a6f842d85a2b	8	1
6e42be290888c75965f5792bce149e3d	8	1
3b40133b9079e0faaea6ce2b8d7ed906	8	1
0e4a3225d0a85de665384a132004a230	8	1
275fb1810a5dd586283e04dd13d50e87	8	1
57f8a057d9926e8d6e191bcaca54b181	8	1
bc4d1f6dc7c9a83f6849cf45d41b9b85	8	1
61df4007f900a9738483c079b8d74bea	8	1
49367c657fccdcba076afe1d6247342b	8	1
fffd608af31a536d4695ce05aad4d2ee	8	1
540c30b5d7b586b3993e0a214d61ff55	8	1
57866d24ff53bef7d674f6d2e2ef9d47	8	1
173fcc86075bd573e3b9d2039b094e21	8	1
2582f8be3d3c6c051739c054f5f00f91	8	1
266c8eaf9192e44685d1c1440a742a62	8	1
70fb44b7accd0906626418cda59c998f	8	1
b49a1304b52204a05d9158e8094b92e6	8	1
cd5b27c24ea224114f3f0e7373dbf984	8	1
fe66a638384c019da1e92f05db5a4f8d	8	1
cd6105d8104ecc3e6ebfdf3fb65b42e9	8	1
1d70339b68011133a192a2d1c9675781	8	1
2efc3d3751a4f70a075f78bd7bb78d3d	8	1
56a15b3987df838eacaa42b956ab53ff	8	1
68f311abcef345202e24984631fdd63a	8	1
b1869846e7f343072be1088dcbce4f9f	8	1
85649de2fd0cb3390b81d5d1fa1ddd68	8	1
7a999e1194ae69e8a2d12fe87f9527f4	8	1
835fe2d73acf3faf518069cde01d6acb	7	1
c9103d06a7f5cc95d4f22dd66f37cd08	7	1
20fcec06b966f050500d993a0ac51e78	7	1
e8b0715d0373135448290fce61bbc98b	7	1
75fd0fd5bced57970e853428ea50dc0d	7	1
90c8b168e3717f3e077d97c44ab9c243	7	1
7cd02030b3fd64de877e8d4951a3f119	7	1
dc7b81d06b31b7676541261c6805c9c0	7	1
c065ce6c76bd471d24cea05d26546fcf	7	1
126f0087f321da6a1ae50aa39fff54de	7	1
7a75890f27b346efec217aa0182967d3	7	1
a4a2ff93e6b7ac63626297bc253278db	7	1
f24bb50807db7c35cfbfa3485ac76406	7	1
fda3608a71c9d93c157109447b9f07e5	7	1
f006a9300ddb632f484c47699affd187	7	1
fa583649a9bda174a2c63743b5e962ed	7	1
e6f54300e22f566ddeea20b54bca67e3	7	1
34da02921e1c2b5eaa9c7ee35a343710	7	1
0ad6e5188bc1272acb4a0d73a2f1283e	7	1
7b06ddf6c14a84d6b2a15664d14d1c0b	7	1
328f8199b1c5ae3cb38f145622e77f13	7	1
bb9d9ecf05283d3069f2708317408f73	7	1
2647e280095d359b2d7fa8fdb91fa4ee	7	1
3ebab78219ce7deaa5be2b8046c529ef	7	1
acebc874faceb063bc0caa85a652bcd5	7	1
3522b56ec45d8b6b589e53cbb2735e55	7	1
aeb6aa8ebedae97970c20ef5a5d3ab37	6	1
8d514a3659f7c69355711b26a82237d9	6	1
a42515a72491a77409d59aa8dbc9527b	6	1
c0a3d53a3c10d3c8277dec1b9902a5bf	6	1
a0c58d7e0065ef567cef9def7a0b3b65	6	1
6194a6ef02432a8f61dd5c84c9ad57d0	6	1
6d9061f38bf098b5a68b00fb9b275360	6	1
1123c01f86c06944e783736cf8d7aa71	6	1
256eff0dfa31d18ad0e8f5eaa1e9197c	6	1
031594b9c8a013ed6d974aacfc74b775	6	1
71eeaad9ee26d05c4f95c2404fbe096d	6	1
0cd98cb646ef3d831fa2b11197ddc93a	6	1
da8858729184801d514e7e94ea3f08b8	6	1
bec5a46aa1b3f377951664561e2a346e	6	1
c13ed2e9dd4ca27b8b04e70d97c0145c	6	1
91465f54f8f3ff9fb458e82fb03f9b2c	6	1
c8b4e3e865248a5b6f1aea3bc8ca8801	6	1
85c54e6aac960cc2bbad1e8b013c8829	6	1
4d63f6d819e1f04b685890012902689f	6	1
2ac36caead5878bbd7ff23b8871b9327	6	1
f1cf905902e6e0e9326ee7ea95cf3327	6	1
c77bdb9d2467eeb706f9f00a43fcfc6a	6	1
0b706c152dafc4a1ea4212319718546a	6	1
8ef929ce6d18ec4dee0e446a55c23642	6	1
00c366861d431a9d206481d7b4aa28c4	6	1
ca4ddcefabc5bbb3032baf9c277c0884	6	1
15c086da43d75ecec7759230e6b007eb	6	1
9fd6a4d4cd61f769a6db7a26b926fb3f	6	1
90e0dc9594a5d6d7870d65036146a02a	6	1
5ec6c68d820dec09faa84dc90b5f417f	6	1
c9ef87d30882e3fa530887aed0d0d7e3	6	1
4f5a032de4a66abcdcbc39564e5ee98f	6	1
070145c40d57d723356d444c64da90d8	6	1
2be1d24aec8feba8fcc3c7f2bc861ff6	6	1
ce0d5e922e6c59937e5deab50a026cb5	6	1
bf710bd4b24ec3f9387c8f9c0b55c53c	6	1
aaf664702df9e1e361963058648d435f	6	1
367c75aa6e58f3e61322ec56223b76da	6	1
a16d50e593e4c601478618e48f43da68	6	1
5b572dfe975230e0dcb029cef7f6fc5c	5	1
24bfb531330f8c0af6711295ef2e2c95	5	1
6a3a280fc033486f9c55361f777ad153	5	1
46934f18d27bbe1ae1f156fb3091e6b7	5	1
c1cf5110245278c4fe8b7cebe0ecbf16	5	1
683510124fd7f4c7662001af9d8ad894	5	1
21125aea9bc6da02d2ea3b3b2699ddea	5	1
4eab10250f397648a4723c416ea044aa	5	1
f45ca39f06fc54f2993b904749cab04e	5	1
270d548fb2ee113e2567446ceb68e8f3	5	1
5fc3bed47a779ee48cf6b5c2659c4e79	5	1
ec56d13e57373532aca2259853eb0c06	5	1
f3e1eac759ede6d44fad655a03b1a8a7	5	1
fcb3b11894dcd5f1e44433f3d03bda8d	5	1
3b5f12c934404834c0dfe6d17ba41b2a	5	1
94513a43e989b5a81fb795897e6d7ebc	5	1
9572160b3f774eecafcdfc36997de6d0	5	1
7be6024e40303b537e8107000caec20a	5	1
7f719cd4c8f9db517a72ac3208cb0df7	5	1
8eca9841a1e36dcaf8973b1702c741c6	5	1
d53e01943b7e451ff263cf39e5115eca	5	1
ea5d28fb2bb11b55237af7f7460989c7	5	1
d90953c3e39a3ad7b6b123e4f5ee7aab	5	1
e28963c44ea8da4982ae9b29344c83d5	5	1
1e95d575ec20687a4b5d11dfcc3f3fa1	5	1
3cc680e329f615b286f0905216d90c34	5	1
c21d1a90859374f302da612b17c7d0d1	5	1
c430dfae024b2600a43f17a0e442776d	5	1
c1d1f88f91d77eb7087e778695c98024	5	1
c2e20cc4741db3d71fd5cb5a2ac34063	5	1
ba2b56c657f6fe5af5c712a223bb8e7e	5	1
509c6ce7f86bcd71bf645e6731fa0e77	5	1
f20e6de3b3523c23f0a4554f0bea838f	4	1
68057dbe347a7ebfbcac730373efa5b3	4	1
b72c97ebe08f549fab6df8b870603914	4	1
00ffc2cc241183ad84d4248f1417b5db	4	1
783a0e00a3c3d6bfd7b22d873831938d	4	1
05a3cc4ce2655c0d28a25cef7be7ae19	4	1
e9d048b3d0237156362727b513cafaeb	4	1
4d37952d3fe22a0abd4f75ce4b056a76	4	1
87f9e5aa37092cc2ab34c10ebc7f9b86	4	1
42ae7cd6b13908ea8ef47de48d365ebf	4	1
19e514b532104903769e42e455dbae60	4	1
e96a6f1128f40de8fa6fb3f76f3d87d2	4	1
50d2bc15282e421a220f95fee3b2c0c3	4	1
847f21b745c94281391b4b7d027d288a	4	1
2d30c68403448af4d0acee0c160bf30e	4	1
694dd1672e02da0adbd80c4d3410c79b	4	1
ffe2a5e53fbd69b6c41b629a961cc03b	4	1
ce04751ffdcc880c846cb029f402b726	4	1
82e49becb923998c0c5bffd65b3be756	4	1
bb6f829c5b62946d5326e03e8b369854	4	1
551471ded083ceb88fc181fd31f40b55	4	1
331c8ea74b0629a38888f1be1599d4cf	4	1
da0f38f75a64ddc5cb31e708f2e871dc	4	1
e97d9f2c0702c2c28dbfc027d2b360f1	4	1
a6da149c45e0fbf4c4a5e3667d1c81fa	4	1
3838ec241014907d9a7e351df1b37837	4	1
aedec4209cb3ab934ac516897a9e3ba9	4	1
69b68b5b6a46dc9b4c7b87d13730f2ea	4	1
928840a227695d12b5d8c0100e5e8df9	4	1
039bb8df6182ce6e191c55c0e5dcf061	4	1
77187d2df112f47f093034787bd8f7ed	4	1
9af93e95c80bc6370bb3513910e1f6d6	4	1
58ab6af32947def4b16065412bc3864f	4	1
3f8f509201e43e9af7d65e23c7bc3da1	4	1
e89fb12074f73654d6210cb292580465	4	1
2959d012835bb60ad6eb0783aa7eb228	4	1
2c6a005ffe180d66809dd96b12b886a4	3	1
301d72ee9914a43873163b46089376d1	3	1
c4664966112fd67f391534b5aa8820c7	3	1
71007a551f67eff260c37ce49fa371f3	3	1
24d78f0fa7b6a9e729eaaf0531e9c0a8	3	1
b6e340f95eb03aa7eb33fc0c90e213d9	3	1
9d5dcc5670cd41fee5b08dee36953ff1	3	1
160c9ab2733706aa1bc08d9d2759fc38	3	1
2c3c07c44e949dc06171f3decd49e159	3	1
be3ba1ba65d605933caaaee4b6b33416	3	1
afd5f73d23c0c71b0b948fcd86cb6066	3	1
d15baf1e5f130e47063a8e0869e0d5ab	3	1
3f9f86074dd4bc6d595fd03f3fcce3c1	3	1
121a619c0c1c734c57b4eb84cdf8981c	3	1
ba6e9a0aef7ceeb39a4c201742ad724d	3	1
d19380e760b73015cf6c7dcc94c2a099	3	1
1cad9cd33d3a58ffba37f7238aa0776f	3	1
50a0b4d62909cc7899d7abde7c3e3086	3	1
cc6aeab02a6b67ab97e96c5c26931dab	3	1
46f4721e034f59307d894fd6305e6e9a	3	1
88dd17e78597c8d67fd36348438c15e4	3	1
04ac53cb90f0d623d8b757699e83f11e	3	1
a8a1e686d6aba6339a46bb3593979175	3	1
5acd4fa6694de01bc39bc6ceac52cc8f	3	1
f97406a5d2e1aaf5b50e4ea807c53a3a	3	1
7b2427406bed040089dc57a887ce8ee8	3	1
e4abf070aa5e9e19d790cfd3cae85f04	3	1
410d99845e761d66dfffd145d601e23d	3	1
03b43d22d2b2ffee6fd50e8f77472772	2	1
9a14937afc2f6d4dd423bd9c4d3605b3	2	1
b9754a060464db5613c89d7f3df0f707	2	1
8125b5611e4979f62d7b6c283fb26dfa	2	1
7b226a898303c1ded59b677c57ec7b4a	2	1
5bd6fed2b3b8c6ab1595faadea232ce2	2	1
61e66cfebbea8794312dc6c27f69f726	2	1
d8435fc46890befbd253afe442d3bf06	2	1
b3a9c8beafe74a2c018fc943bd785274	2	1
5feea831190cfa155ad56b57e48a8870	2	1
32527a878ec7030ec58fbb423b17c0fe	2	1
418ac46fbb157f357d7d18b0985d1e94	2	1
17cf1b3253d4e70418bb07d9c159547b	2	1
7a2496a4de3c6700ec1489588ca40e27	2	1
502a43ed591508b1281cf9b3df671468	2	1
a56e1b1242e76bcefbc2d7e4a7b88c01	2	1
a1bcb6f13af8d959d50b0b188615d5c5	2	1
f50f402958080c65ec4b5c195b6c0d71	2	1
269d38d4a9f6c0421b888480cd525513	2	1
