# Supplementary material for: Cerumen microbial community shifts between healthy and otitis affected dogs
Source: PLoS One. 2020 Nov 25;15(11):e0241447. doi: 10.1371/journal.pone.0241447 (PMC7688138; doi:10.1371/journal.pone.0241447)
Supplement: S4 Table — BLAST analysis of the features identified by ANCOM as differentially abundant between groups. ANCOM analysis carried out on the sub-set of population including one cerumen sample for each animal. (XLSX) [file pone.0241447.s009.xlsx]

## Sheet: staphylococcus
S4 Table: Features identified by ANCOM as differentially expressed between healthy and affected dogs in the subset of samples including only one cerumen sample for each animal
Most Frequent Features ID	Top 20 high similarity sequences in BLAST	Query Cover	Per. Ident
34122cc129525e668e0b4c8f56a42558 (feature differentially expressed between groups as indicated by ANCOM analysis)	Staphylococcus pseudintermedius strain 157588 chromosome	1	0.9964
	Staphylococcus pseudintermedius strain B-2-G-AP 16S ribosomal RNA gene, partial sequence	1	0.9964
	Staphylococcus pseudintermedius strain EB02 16S ribosomal RNA gene, partial sequence	1	0.9964
	Staphylococcus intermedius strain EB01 16S ribosomal RNA gene, partial sequence	1	0.9964
	Staphylococcus pseudintermedius strain A-5-6B-AP 16S ribosomal RNA gene, partial sequence	1	0.9964
	Staphylococcus pseudintermedius strain A-3-5B-AP 16S ribosomal RNA gene, partial sequence	1	0.9964
	Staphylococcus felis strain KUBOTAB16 16S ribosomal RNA gene, partial sequence	1	0.9964
	Staphylococcus pseudintermedius strain ME4692 chromosome	1	0.9964
	Staphylococcus pseudintermedius strain VTH737 chromosome	1	0.9964
	Staphylococcus pseudintermedius strain MAD568 chromosome	1	0.9964
	Staphylococcus pseudintermedius strain MAD627 chromosome	1	0.9964
	Staphylococcus pseudintermedius strain MAD401 chromosome	1	0.9964
	Staphylococcus felis strain F2 16S ribosomal RNA gene, partial sequence	1	0.9964
	Staphylococcus felis strain F1 16S ribosomal RNA gene, partial sequence	1	0.9964
	Staphylococcus schleiferi strain PG40 16S ribosomal RNA gene, partial sequence	1	0.9964
	Staphylococcus schleiferi strain PG10 16S ribosomal RNA gene, partial sequence	1	0.9964
	Staphylococcus fleurettii strain FDAARGOS_682 chromosome, complete genome	1	0.9964
	Staphylococcus pseudintermedius strain KCTC 43135 chromosome, complete genome	1	0.9964
	Staphylococcus pseudintermedius strain KCTC 43136 chromosome, complete genome	1	0.9964
	Staphylococcus pseudintermedius strain KCTC 43134 chromosome, complete genome	1	0.9964
c961a6807004cea4e0c552f07b4f8450 (feature differentially expressed between groups as indicated by ANCOM analysis)	Pseudomonas poae strain XJX-5 16S ribosomal RNA gene, partial sequence	1	1
	Pseudomonas migulae strain JX-9 16S ribosomal RNA gene, partial sequence	1	1
	Pseudomonas fragi strain JX-1 16S ribosomal RNA gene, partial sequence	1	1
	Pseudomonas gessardii strain SeaQual_P_B791/1 16S ribosomal RNA gene, partial sequence	1	1
	Pseudomonas gessardii strain SeaQual_P_B71/5 16S ribosomal RNA gene, partial sequence	1	1
	Pseudomonas gessardii strain SeaQual_P_B845N 16S ribosomal RNA gene, partial sequence	1	1
	Pseudomonas gessardii strain SeaQual_P_B735 16S ribosomal RNA gene, partial sequence	1	1
	Pseudomonas gessardii strain SeaQual_P_B790/1 16S ribosomal RNA gene, partial sequence	1	1
	Pseudomonas gessardii strain SeaQual_P_B742/12 16S ribosomal RNA gene, partial sequence	1	1
	Pseudomonas gessardii strain SeaQual_P_B789W 16S ribosomal RNA gene, partial sequence	1	1
	Pseudomonas gessardii strain SeaQual_P_587 16S ribosomal RNA gene, partial sequence	1	1
	Pseudomonas gessardii strain SeaQual_P_578 16S ribosomal RNA gene, partial sequence	1	1
	Pseudomonas fluorescens strain UTB_111 16S ribosomal RNA gene, partial sequence	1	1
	Pseudomonas fluorescens strain UTB_110 16S ribosomal RNA gene, partial sequence	1	1
	Pseudomonas antarctica strain UTB_109 16S ribosomal RNA gene, partial sequence	1	1
	Pseudomonas fluorescens strain UTB_108 16S ribosomal RNA gene, partial sequence	1	1
	Pseudomonas fluorescens strain 140d 16S ribosomal RNA gene, partial sequence	1	1
	Pseudomonas fluorescens strain DSM 50090 16S ribosomal RNA gene, partial sequence	1	1
	Pseudomonas sp. strain MB320 16S ribosomal RNA gene, partial sequence	1	1
	Pseudomonas sp. strain Ts1 16S ribosomal RNA gene, partial sequence	1	1
