# Supplementary material for: Cerumen microbial community shifts between healthy and otitis affected dogs
Source: PLoS One. 2020 Nov 25;15(11):e0241447. doi: 10.1371/journal.pone.0241447 (PMC7688138; doi:10.1371/journal.pone.0241447)
Supplement: S5 Table — Results from alpha (Kruskal-Wallis test) and beta (PERMANOVA) diversity significance tests for sex and age variables. (XLSX) [file pone.0241447.s010.xlsx]

## Sheet: Table S2
S5 Table: Results from alpha (Kruskal-Wallis test) and beta (PERMANOVA) diversity significance tests for sex and age variables.
	alpha diversity						beta diversity
	Variable		Kruskal-Wallis H	q-value			Variable		Pseudo-F	q-value	PERMDISP
Chao1	Age*	adult vs. puppy	0.569	0.45		Bray Curtis	Age	adult vs. puppy	1.349	0.09	F-value 0.029; q-value 0.886
		adult vs. senile	3.522	0.182				adult vs. senile	1.891	0.003	F-value 2.213; q-value 0.283
		puppy vs. senile	0.724	0.45				puppy vs. senile	1.442	0.021	F-value 2.139; q-value 0.283
	Sex**		0.162	0.687			Sex		1.688	0.005	F-value 6.838; q-value 0.831
Shannon index	Age	adult vs. puppy	0.358	0.549		Weighted UniFrac	Age	adult vs. puppy	1.254	0.165	F-value 0.217; q-value 0.640
		adult vs. senile	3.899	0.144				adult vs. senile	1.933	0.051	F-value 2.400; q-value 0.381
		puppy vs. senile	1.378	0.36				puppy vs. senile	1.284	0.165	F-value 0.891; q-value 0.495
	Sex		0.128	0.721			Sex		1.733	0.045	F-value 0.153; q-value 0.855
						Unweighted UniFrac	Age	adult vs. puppy	1.638	0.124	F-value 0.004; q-value 0.947
								adult vs. senile	1.743	0.124	F-value 1.616; q-value 0.559
								puppy vs. senile	2.266	0.111	F-value 0.750; q-value 0.559
							Sex		0.902	0.485	F-value 0.562; q-value 0.466
*animals were divided into three subgroups based on their age: puppies (<2 years), adults (2-10 years) and senile (>10 years)
**As for five animals the age was not reported, the reported values are relative to the pairwise comparison between male and female animals
